# Supplementary material for: Rapid defense mechanism suppression during viral- oomycete disease complex formation
Source: Front Plant Sci. 2023 Jun 9;14:1124911. doi: 10.3389/fpls.2023.1124911 (PMC10288809; doi:10.3389/fpls.2023.1124911)
Supplement: Supplementary file 6 [file Table_1.xlsx]

## Sheet: S1
Table S1. Primers sequences of the reference and target genes used for gene expression analysis by qRT-PCR
Gene abbreviation	Gene name	Transcript ID	Forward primer sequence	Reverse primer sequence
DHS1	Phospho-2-dehydro-3-deoxyheptonate aldolase 1; contains IPR002480 (DAHP synthetase, class II)	Csa6G499800	TCGATGAGACCCTTGGATTC	TCTACGTGAGCACCATCGAG
BG2	Beta-glucosidase D7; contains IPR001360 (Glycoside hydrolase, family 1), IPR017853 (Glycoside hydrolase, superfamily)	Csa1G611290	GAAGGTGCTGCTAAGGAAGATG	CCTATCCTGTTCACTCCTCCAC
C4H	Cytochrome P450 cinnamate 4-hydroxylase; contains IPR001128 (Cytochrome P450)	Csa2G069200	GCAATAGCCGAGCTAGTGAATC	CAGTGGAGTGGTTGGCTATATG
CHIB-PR3	Chitinase; contains IPR000726 (Glycoside hydrolase, family 19, catalytic), IPR023346 (Lysozyme-like domain)	Csa5G128240	ACTCGAAAGAGGGAGATAGCAG	GTAGGACTTTCCTGGAGAGCAA
ACO2	1-aminocyclopropane-1-carboxylate oxidase; contains IPR005123 (Oxoglutarate/iron-dependent dioxygenase), IPR027443 (Isopenicillin N synthase-like)	Csa6G421630	GTTGTTGGACCTGCTATGTGAG	GTCATCTTGGAAGAGGAGGATG
LOX1	Lipoxygenase; contains IPR008976 (Lipase/lipooxygenase, PLAT/LH2)	Csa2G027460	TTGCAGGTTCTGTTATCAATGC	GAGTTGAAGAGAAACACCACCA
JAZ	Jasmonate ZIM domain protein j; contains IPR010399 (Tify), IPR018467 (CO/COL/TOC1, conserved site)	Csa1G435720	TGGAACTTCGTCTTTCTCCTTC	GATCCTCTGTAAAATCCGCAAC
RDR1c1	RNA-dependent RNA polymerase; contains IPR007855 (RNA-dependent RNA polymerase, eukaryotic-type)	Csa5G544050	ACCTTCGTGTTCACGAGTATCC	ACCCATCTACTTCCATGTCTGG
BCS1 SA-mediated defence signaling, while repressing JA-mediated responses.	ATP-dependent zinc metalloprotease FtsH 2; contains IPR025753 (AAA-type ATPase, N-terminal domain), IPR027417 (P-loop containing nucleoside triphosphate hydrolase)	Csa6G504450	CACAGACTCAAAGTCACCAAGC	CCATGTCTCTGTGTTTCCTGTG
BCS1 (ATOM66)	AAA-ATPase 1-like protein; contains IPR025753 (AAA-type ATPase, N-terminal domain), IPR027417 (P-loop containing nucleoside triphosphate hydrolase)	Csa1G045660	AGAACACCAGTACCACTGCAAC	CGTGGACTGAGATCTGGATGTA
F-BOX	F-box family protein; contains IPR001810 (F-box domain, cyclin-like), IPR015916 (Galactose oxidase, beta-propeller)	Csa5G642160	GGTTCATCTGGTGGTCTT	CTTTAAACGAACGGTCAGTCC
18S	18S pre-ribosomal assembly protein gar2-related protein	Csa5G606850	GTTGCTTTAAGGACTCCGCCA	AGGGGTACCTCCGCATAGCTAG
Ubiquitin	Pythium spinosum		CTTAGGACGCGTACTGCTTG	CTGAACGTGCTGCATTGTCT
Actin-CAPZB	capping protein (actin filament) muscle Z-line-Pythium spinosum		ATAGTAGAGCTCGCGGTACG	AGTACCTGCTCTGCGACTAC
coat	CGMMV		AGTTCATGGTTAAGCGTGTGG	GCGCAAAGTACTCAGATTTCG

## Sheet: S2
Table S2. average reads of RNASeq for each treatment of each time point
condition	Reads AV.
T0_Control	25081314
T0_Pythium	2.68179e+07
24H_Control	22036836
24H_Pythium	2.68563e+07
24H_CGMMV	2.53081e+07
24H_CGMMV&Pythium	27761566
48H_Control	27520234
48H_Pythium	2.72237e+07
48H_CGMMV	26843328
48H_CGMMV&Pythium	22806424
72H_Control	2.70649e+07
72H_Pythium	2.62437e+07
72H_CGMMV	28652668
72H_CGMMV&Pythium	2.40517e+07
6D_Control	2.49367e+07
6D_Pythium	25356142
6D_CGMMV	23545055
6D_CGMMV&Pythium	2.45257e+07
13D_Control	33649792
13D_Pythium	2.96725e+07
13D_CGMMV	36111870
13D_CGMMV&Pythium	3.05377e+07
	2.69365e+07

## Sheet: S3
Table S3. List of annotatd geneS based on cucurbit Genomics Database (CuGenDB)
Table S2. List of annotatd gene based on cucurbit Genomics Database (CuGenDB)
Csa1G000010	60S acidic ribosomal protein P1, putative; contains IPR001813 (Ribosomal protein L10/L12)
Csa1G000020	Nuclease domain-containing protein; contains IPR016685 (RNA-induced silencing complex, nuclease component Tudor-SN)
Csa1G000030	Dehydrogenase/reductase SDR family member 7; contains IPR002347 (Glucose/ribitol dehydrogenase)
Csa1G000040	Glycosyltransferase 47; contains IPR004263 (Exostosin-like)
Csa1G000050	LEAFY; contains IPR002910 (Floricaula/leafy protein)
Csa1G000550	Ethylene-responsive transcription factor; contains IPR016177 (DNA-binding, integrase-type)
Csa1G000560	WD repeat-containing protein, putative; contains IPR015943 (WD40/YVTN repeat-like-containing domain)
Csa1G000570	Magnesium-protoporphyrin O-methyltransferase; contains IPR010251 (Magnesium-protoporphyrin IX methyltransferase)
Csa1G000580	Auxin response factor-like protein; contains IPR003311 (AUX/IAA protein), IPR010525 (Auxin response factor), IPR015300 (DNA-binding pseudobarrel domain)
Csa1G000590	Unknown protein
Csa1G000600	Clp protease ATP binding subunit; contains IPR001270 (Chaperonin ClpA/B), IPR001943 (UVR domain), IPR004176 (Clp, N-terminal), IPR019489 (Clp ATPase, C-terminal), IPR023150 (Double Clp-N motif), IPR027417 (P-loop containing nucleoside triphosphate hydrolase)
Csa1G000610	Dual specificity protein phosphatase; contains IPR000340 (Dual specificity phosphatase, catalytic domain), IPR011009 (Protein kinase-like domain), IPR024950 (Dual specificity phosphatase)
Csa1G000630	Unknown protein
Csa1G000640	Rubredoxin; contains IPR004039 (Rubredoxin-type fold)
Csa1G000650	Serine carboxypeptidase; contains IPR001563 (Peptidase S10, serine carboxypeptidase)
Csa1G000660	Serine carboxypeptidase; contains IPR001563 (Peptidase S10, serine carboxypeptidase)
Csa1G000670	Acyl carrier protein; contains IPR003231 (Acyl carrier protein (ACP)), IPR009081 (Acyl carrier protein-like)
Csa1G000680	Mitochondrial phosphate carrier protein, putative; contains IPR018108 (Mitochondrial substrate/solute carrier), IPR023395 (Mitochondrial carrier domain)
Csa1G000690	CCA-adding enzyme; contains IPR002646 (Poly A polymerase, head domain)
Csa1G000710	SAM domain family protein; contains IPR013761 (Sterile alpha motif/pointed domain)
Csa1G000720	8-amino-7-oxononanoate synthase; contains IPR015424 (Pyridoxal phosphate-dependent transferase)
Csa1G000740	Ubiquitin conjugating enzyme-like; contains IPR009060 (UBA-like), IPR016135 (Ubiquitin-conjugating enzyme/RWD-like), IPR023313 (Ubiquitin-conjugating enzyme, active site)
Csa1G000750	ATP/DNA binding protein; contains IPR003594 (Histidine kinase-like ATPase, ATP-binding domain)
Csa1G000760	Probable DNA-directed RNA polymerase I subunit RPA43
Csa1G000770	NAC domain protein; contains IPR003441 (No apical meristem (NAM) protein), IPR026699 (Exosome complex RNA-binding protein 1/RRP40/RRP4)
Csa1G001270	Unknown protein
Csa1G001280	Mitochondrial import inner membrane translocase subunit Tim8; contains IPR004217 (Tim10/DDP family zinc finger)
Csa1G001290	Bidirectional sugar transporter N3; contains IPR004316 (SWEET sugar transporter)
Csa1G001300	Bidirectional sugar transporter N3; contains IPR004316 (SWEET sugar transporter)
Csa1G001310	Pseudouridine synthase family protein; contains IPR006225 (Pseudouridine synthase, RluC/RluD)
Csa1G001320	Membrane-anchored ubiquitin-fold protein; contains IPR017000 (Membrane-anchored ubiquitin-fold protein, HCG-1), IPR019955 (Ubiquitin supergroup)
Csa1G001330	MORC family CW-type zinc finger protein
Csa1G001340	MORC family CW-type zinc finger protein 3; contains IPR003594 (Histidine kinase-like ATPase, ATP-binding domain)
Csa1G001360	Hydroxycinnamoyl CoA shikimate/quinate hydroxycinnamoyltransferase-like protein; contains IPR003480 (Transferase), IPR023213 (Chloramphenicol acetyltransferase-like domain)
Csa1G001370	Unknown protein
Csa1G001380	Protein DEK; contains IPR009057 (Homeodomain-like), IPR014876 (DEK, C-terminal)
Csa1G001390	SWI/SNF complex subunit SMARCC2; contains IPR009057 (Homeodomain-like), IPR011991 (Winged helix-turn-helix DNA-binding domain)
Csa1G001400	RecQ-mediated genome instability protein 1; contains IPR013894 (Domain of unknown function DUF1767)
Csa1G001410	Receptor expression-enhancing protein 5; contains IPR004345 (TB2/DP1/HVA22-related protein)
Csa1G001420	60S ribosome biogenesis protein Rrp14, putative; contains IPR007019 (Surfeit locus 6)
Csa1G001430	Heavy-metal-associated domain--containing protein; contains IPR006121 (Heavy metal-associated domain, HMA)
Csa1G001440	Unknown protein
Csa1G001450	Squamosa promoter-binding protein; contains IPR004333 (Transcription factor, SBP-box)
Csa1G001460	Carnitine operon protein CaiE; contains IPR011004 (Trimeric LpxA-like)
Csa1G001470	Putative uncharacterized protein OSJNBa0052M16.13; contains IPR021775 (Protein of unknown function DUF3339)
Csa1G001480	CBS domain containing protein; contains IPR000270 (Phox/Bem1p), IPR000644 (Cystathionine beta-synthase, core)
Csa1G001490	Phosphoesterase family protein; contains IPR007312 (Phosphoesterase), IPR017850 (Alkaline-phosphatase-like, core domain)
Csa1G001500	Mediator of RNA polymerase II transcription subunit 30
Csa1G001510	Chaperone protein dnaJ; contains IPR001623 (DnaJ domain), IPR024593 (Domain of unknown function DUF3444)
Csa1G001520	Acetolactate synthase; contains IPR012846 (Acetolactate synthase, large subunit, biosynthetic)
Csa1G001530	C2H2-like zinc finger protein
Csa1G002030	F-box family protein; contains IPR001810 (F-box domain, cyclin-like), IPR002893 (Zinc finger, MYND-type), IPR011990 (Tetratricopeptide-like helical)
Csa1G002040	Probable purple acid phosphatase 20; contains IPR004843 (Metallophosphoesterase domain), IPR008963 (Purple acid phosphatase-like, N-terminal), IPR025733 (Iron/zinc purple acid phosphatase-like C-terminal domain)
Csa1G002050	Snurportin-like protein
Csa1G002060	5'-AMP-activated protein kinase subunit gamma-3; contains IPR000644 (Cystathionine beta-synthase, core), IPR013785 (Aldolase-type TIM barrel)
Csa1G002080	DNA binding protein, putative; contains IPR003034 (SAP domain), IPR018276 (Ubiquitin ligase, Det1/DDB1-complexing)
Csa1G002090	Cytochrome P450, putative; contains IPR001128 (Cytochrome P450)
Csa1G002100	U3 small nucleolar ribonucleoprotein protein mpp10, putative; contains IPR007151 (Mpp10 protein)
Csa1G002110	Calmodulin; contains IPR011992 (EF-hand-like domain)
Csa1G002120	Metallo-beta-lactamase family protein; contains IPR004613 (Ribonuclease J), IPR009057 (Homeodomain-like), IPR011108 (RNA-metabolising metallo-beta-lactamase)
Csa1G002130	Argininosuccinate synthase; contains IPR001518 (Argininosuccinate synthase), IPR024074 (Argininosuccinate synthetase, catalytic/multimerisation domain body)
Csa1G002140	Nucleolar protein; contains IPR002687 (Nop domain), IPR012974 (NOP5, N-terminal), IPR012976 (NOSIC)
Csa1G002150	Adenylate kinase 1, putative; contains IPR000850 (Adenylate kinase), IPR027417 (P-loop containing nucleoside triphosphate hydrolase)
Csa1G002160	Aspartyl aminopeptidase; contains IPR001948 (Peptidase M18), IPR023358 (Peptidase M18, domain 2)
Csa1G002660	Aspartyl aminopeptidase; contains IPR001948 (Peptidase M18), IPR023358 (Peptidase M18, domain 2)
Csa1G002670	Mitochondrial pyruvate carrier 1; contains IPR005336 (Uncharacterised protein family UPF0041)
Csa1G002680	Bromodomain-containing protein, putative; contains IPR001487 (Bromodomain), IPR027353 (NET domain)
Csa1G002690	CONSTANS interacting protein 5-like protein; contains IPR012340 (Nucleic acid-binding, OB-fold)
Csa1G002700	F-box/LRR-repeat protein; contains IPR001810 (F-box domain, cyclin-like), IPR006566 (FBD)
Csa1G002710	Putative callose synthase; contains IPR003440 (Glycosyl transferase, family 48), IPR026899 (1,3-beta-glucan synthase subunit FKS1-like, domain-1), IPR026953 (Callose synthase)
Csa1G002720	Phosphopantothenoylcysteine decarboxylase; contains IPR003382 (Flavoprotein)
Csa1G002730	Purine transporter; contains IPR006043 (Xanthine/uracil/vitamin C permease)
Csa1G002740	Kelch domain-containing protein, putative; contains IPR015915 (Kelch-type beta propeller), IPR025183 (Domain of unknown function DUF4110)
Csa1G002750	Zinc finger family protein; contains IPR007087 (Zinc finger, C2H2)
Csa1G002760	Oxygen-independent coproporphyrinogen III oxidase; contains IPR004559 (Coproporphyrinogen III oxidase, oxygen-independent related), IPR007197 (Radical SAM)
Csa1G002770	Elongator complex protein, putative; contains IPR005910 (Histone acetyltransferase ELP3), IPR007197 (Radical SAM), IPR016181 (Acyl-CoA N-acyltransferase)
Csa1G002780	HAD-superfamily hydrolase, subfamily IA, variant 3 containing protein, expressed; contains IPR006402 (HAD-superfamily hydrolase, subfamily IA, variant 3), IPR023214 (HAD-like domain)
Csa1G002790	Anthranilate N-benzoyltransferase; contains IPR003480 (Transferase), IPR023213 (Chloramphenicol acetyltransferase-like domain)
Csa1G002800	Protein SCARECROW; contains IPR005202 (Transcription factor GRAS)
Csa1G002810	Peptide methionine sulfoxide reductase MsrA; contains IPR002569 (Peptide methionine sulphoxide reductase MsrA)
Csa1G002820	Putative WD-repeat protein; contains IPR013923 (Autophagy-related protein 16), IPR015943 (WD40/YVTN repeat-like-containing domain), IPR020472 (G-protein beta WD-40 repeat)
Csa1G002830	Abhydrolase domain-containing protein FAM108C1
Csa1G002840	WD repeat-containing protein; contains IPR015943 (WD40/YVTN repeat-like-containing domain), IPR020472 (G-protein beta WD-40 repeat)
Csa1G002850	Centromere protein X; contains IPR018552 (CENP-S complex, centromere protein X)
Csa1G002860	Receptor-like protein kinase; contains IPR011009 (Protein kinase-like domain), IPR025875 (Leucine rich repeat 4)
Csa1G002870	Sieve element occlusion c
Csa1G002880	Protein-L-isoaspartate O-methyltransferase; contains IPR000682 (Protein-L-isoaspartate(D-aspartate) O-methyltransferase)
Csa1G002890	RNA-binding protein; contains IPR012677 (Nucleotide-binding, alpha-beta plait)
Csa1G002900	Alkaline alpha galactosidase; contains IPR008811 (Raffinose synthase), IPR013785 (Aldolase-type TIM barrel)
Csa1G002910	Glyoxal oxidase-related protein; contains IPR011043 (Galactose oxidase/kelch, beta-propeller), IPR014756 (Immunoglobulin E-set), IPR015916 (Galactose oxidase, beta-propeller)
Csa1G002920	Copine, putative; contains IPR001841 (Zinc finger, RING-type), IPR002035 (von Willebrand factor, type A), IPR010734 (Copine)
Csa1G002930	Rhodanese-like family protein-like protein; contains IPR001763 (Rhodanese-like domain)
Csa1G002940	Octicosapeptide/Phox/Bem1p domain-containing protein kinase; contains IPR000270 (Phox/Bem1p)
Csa1G002950	Unknown protein
Csa1G003450	Leucine-rich repeat-containing protein, putative; contains IPR001611 (Leucine-rich repeat), IPR003591 (Leucine-rich repeat, typical subtype), IPR025875 (Leucine rich repeat 4)
Csa1G003460	MATE efflux family protein, expressed; contains IPR002528 (Multi antimicrobial extrusion protein)
Csa1G003470	Multidrug resistance protein MdtK; contains IPR002528 (Multi antimicrobial extrusion protein)
Csa1G003480	Unknown protein
Csa1G003490	Multidrug resistance protein MdtK; contains IPR002528 (Multi antimicrobial extrusion protein)
Csa1G003500	Unknown protein
Csa1G003510	Protein kinase; contains IPR011009 (Protein kinase-like domain), IPR015784 (Serine/threonine-protein kinase, ATN1-like)
Csa1G003520	Pentatricopeptide repeat-containing protein; contains IPR002885 (Pentatricopeptide repeat), IPR011990 (Tetratricopeptide-like helical)
Csa1G003530	Pentatricopeptide repeat-containing protein, putative; contains IPR002885 (Pentatricopeptide repeat)
Csa1G003540	Elongation factor Tu; contains IPR004541 (Translation elongation factor EFTu/EF1A, bacterial/organelle), IPR027417 (P-loop containing nucleoside triphosphate hydrolase)
Csa1G004040	Cytochrome P450, putative; contains IPR001128 (Cytochrome P450)
Csa1G004050	Putative receptor kinase; contains IPR008985 (Concanavalin A-like lectin/glucanases superfamily), IPR011009 (Protein kinase-like domain)
Csa1G004060	U-box domain-containing protein; contains IPR014729 (Rossmann-like alpha/beta/alpha sandwich fold)
Csa1G004070	Unknown protein
Csa1G004080	ATP-dependent RNA helicase-like protein; contains IPR001650 (Helicase, C-terminal), IPR014001 (Helicase, superfamily 1/2, ATP-binding domain), IPR014014 (RNA helicase, DEAD-box type, Q motif), IPR027417 (P-loop containing nucleoside triphosphate hydrolase)
Csa1G004090	ATP-dependent RNA helicase dbp2; contains IPR001650 (Helicase, C-terminal), IPR027417 (P-loop containing nucleoside triphosphate hydrolase)
Csa1G004100	Amine oxidase; contains IPR000269 (Copper amine oxidase)
Csa1G004110	Unknown protein
Csa1G004120	MYB transcription factor; contains IPR009057 (Homeodomain-like)
Csa1G004130	Histone deacetylase; contains IPR000286 (Histone deacetylase superfamily), IPR023801 (Histone deacetylase domain)
Csa1G004140	Pentatricopeptide repeat-containing protein; contains IPR002885 (Pentatricopeptide repeat), IPR011990 (Tetratricopeptide-like helical)
Csa1G004160	Putative uncharacterized protein P0699D11.12
Csa1G004170	LOB domain-containing protein, putative; contains IPR004883 (Lateral organ boundaries, LOB)
Csa1G004180	Chromosome undetermined scaffold_34, whole genome shotgun sequence
Csa1G004190	RNA-binding protein; contains IPR000467 (G-patch domain)
Csa1G004220	Short-chain dehydrogenase/reductase family protein; contains IPR002347 (Glucose/ribitol dehydrogenase)
Csa1G004230	Kinetochore protein Spc25; contains IPR013255 (Chromosome segregation protein Spc25)
Csa1G004240	Receptor protein kinase, putative; contains IPR001611 (Leucine-rich repeat), IPR003591 (Leucine-rich repeat, typical subtype), IPR011009 (Protein kinase-like domain), IPR013210 (Leucine-rich repeat-containing N-terminal, type 2)
Csa1G004250	Transitional endoplasmic reticulum ATPase, putative; contains IPR005938 (ATPase, AAA-type, CDC48), IPR009010 (Aspartate decarboxylase-like domain), IPR027417 (P-loop containing nucleoside triphosphate hydrolase)
Csa1G004260	Unknown protein
Csa1G004270	JmjC domain-containing protein; contains IPR003347 (JmjC domain)
Csa1G004280	Putative carboxyl-terminal proteinase; contains IPR004314 (Domain of unknown function DUF239), IPR025521 (Domain of unknown function DUF4409)
Csa1G004290	CRAL/TRIO domain-containing protein; contains IPR001251 (CRAL-TRIO domain), IPR011074 (CRAL/TRIO, N-terminal domain)
Csa1G004300	Unknown protein
Csa1G004310	Protein MODIFIER OF SNC1 1; contains IPR009738 (BAT2, N-terminal)
Csa1G004320	Unknown protein
Csa1G004330	Probable exosome complex exonuclease 2; contains IPR015847 (Exoribonuclease, phosphorolytic domain 2), IPR020568 (Ribosomal protein S5 domain 2-type fold), IPR027408 (PNPase/RNase PH domain)
Csa1G004340	Emb|CAB81845.1
Csa1G004350	MORC family CW-type zinc finger protein; contains IPR003594 (Histidine kinase-like ATPase, ATP-binding domain)
Csa1G004360	Unknown protein
Csa1G004370	Serine/threonine protein phosphatase 2A, regulatory subunit; contains IPR000009 (Protein phosphatase 2A, regulatory subunit PR55), IPR015943 (WD40/YVTN repeat-like-containing domain)
Csa1G004880	WD repeat-containing protein; contains IPR015943 (WD40/YVTN repeat-like-containing domain)
Csa1G004890	Pleckstrin homology domain-containing family M member; contains IPR001683 (Phox homologous domain), IPR025258 (Domain of unknown function DUF4206)
Csa1G004900	Myb family transcription factor; contains IPR009057 (Homeodomain-like)
Csa1G004910	Prohibitin, putative; contains IPR001107 (Band 7 protein)
Csa1G004920	At1g70420/F17O7_4; contains IPR012442 (Protein of unknown function DUF1645)
Csa1G004930	1-deoxy-D-xylulose-5-phosphate reductoisomerase; contains IPR003821 (1-deoxy-D-xylulose 5-phosphate reductoisomerase), IPR016040 (NAD(P)-binding domain), IPR026877 (DXP reductoisomerase C-terminal domain)
Csa1G004940	Peroxisomal membrane protein PEX14; contains IPR006785 (Peroxisome membrane anchor protein Pex14p, N-terminal), IPR025655 (Peroxisomal membrane protein 14)
Csa1G004950	Exosome complex exonuclease RRP40; contains IPR001684 (Ribosomal protein L27), IPR012340 (Nucleic acid-binding, OB-fold), IPR026699 (Exosome complex RNA-binding protein 1/RRP40/RRP4)
Csa1G004960	Kinesin light chain, putative; contains IPR011990 (Tetratricopeptide-like helical)
Csa1G004970	CASP-like protein; contains IPR006702 (Uncharacterised protein family UPF0497, trans-membrane plant)
Csa1G004980	Protein EXECUTER; contains IPR001943 (UVR domain), IPR021894 (Protein of unknown function DUF3506)
Csa1G004990	RING finger protein; contains IPR013083 (Zinc finger, RING/FYVE/PHD-type)
Csa1G005490	Polygalacturonase-1 non-catalytic subunit beta, putative; contains IPR004873 (BURP domain)
Csa1G005500	Protein kinase; contains IPR011009 (Protein kinase-like domain)
Csa1G005510	Protein kinase; contains IPR011009 (Protein kinase-like domain)
Csa1G005520	Aldehyde dehydrogenase, putative; contains IPR016161 (Aldehyde/histidinol dehydrogenase)
Csa1G005530	Cyclic nucleotide-gated ion channel, putative; contains IPR014710 (RmlC-like jelly roll fold)
Csa1G005540	Spermidine synthase 1, putative; contains IPR001045 (Spermidine/spermine synthases family)
Csa1G005550	Unknown protein
Csa1G005560	Trehalose-6-phosphate synthase, putative; contains IPR001830 (Glycosyl transferase, family 20), IPR006379 (HAD-superfamily hydrolase, subfamily IIB), IPR023214 (HAD-like domain)
Csa1G005570	NHL repeat-containing protein-like
Csa1G005580	RNA-dependent RNA polymerase 2; contains IPR000504 (RNA recognition motif domain), IPR007855 (RNA-dependent RNA polymerase, eukaryotic-type)
Csa1G005590	Ubiquitin-conjugating enzyme h, putative; contains IPR016135 (Ubiquitin-conjugating enzyme/RWD-like), IPR023313 (Ubiquitin-conjugating enzyme, active site)
Csa1G005600	Aminoacylase-1, putative; contains IPR002933 (Peptidase M20)
Csa1G005610	Rac-like small GTP-binding protein; contains IPR001806 (Small GTPase superfamily), IPR005225 (Small GTP-binding protein domain), IPR027417 (P-loop containing nucleoside triphosphate hydrolase)
Csa1G005620	Putative BAH domain-containing protein; contains IPR001025 (Bromo adjacent homology (BAH) domain), IPR017923 (Transcription factor IIS, N-terminal)
Csa1G005630	54S ribosomal protein L4, mitochondrial; contains IPR001854 (Ribosomal protein L29), IPR010729 (Ribosomal protein L47, mitochondrial)
Csa1G005640	Nucleobase ascorbate transporter; contains IPR006043 (Xanthine/uracil/vitamin C permease)
Csa1G005650	T10O24.15, related; contains IPR025322 (Protein of unknown function DUF4228)
Csa1G005660	LIM domain protein; contains IPR001781 (Zinc finger, LIM-type)
Csa1G005670	Putative uncharacterized protein T23J7.160
Csa1G005680	Thiol-disulfide oxidoreductase DCC; contains IPR007263 (Putative thiol-disulphide oxidoreductase DCC), IPR012336 (Thioredoxin-like fold)
Csa1G005690	Calmodulin binding protein; contains IPR012416 (Calmodulin binding protein-like)
Csa1G005700	Unknown protein
Csa1G005710	Alpha-mannosidase, putative; contains IPR001382 (Glycoside hydrolase, family 47)
Csa1G005720	Peroxidase 65, putative; contains IPR010255 (Haem peroxidase)
Csa1G005730	U-box domain-containing protein; contains IPR013083 (Zinc finger, RING/FYVE/PHD-type), IPR016024 (Armadillo-type fold)
Csa1G005740	Alpha-n-acetylglucosaminidase, putative; contains IPR007781 (Alpha-N-acetylglucosaminidase), IPR024240 (Alpha-N-acetylglucosaminidase, N-terminal), IPR024733 (Alpha-N-acetylglucosaminidase, tim-barrel domain)
Csa1G005750	Alpha-n-acetylglucosaminidase, putative; contains IPR007781 (Alpha-N-acetylglucosaminidase), IPR024732 (Alpha-N-acetylglucosaminidase, C-terminal), IPR024733 (Alpha-N-acetylglucosaminidase, tim-barrel domain)
Csa1G005760	Unknown protein
Csa1G005770	Unknown protein
Csa1G006270	Betaine-aldehyde dehydrogenase; contains IPR016161 (Aldehyde/histidinol dehydrogenase)
Csa1G006280	Mannose-1-phosphate guanyltransferase, putative; contains IPR001451 (Bacterial transferase hexapeptide repeat), IPR005835 (Nucleotidyl transferase)
Csa1G006290	Transcription factor Dp-1; contains IPR011991 (Winged helix-turn-helix DNA-binding domain), IPR015633 (E2F Family)
Csa1G006300	Response regulator 6; contains IPR011006 (CheY-like superfamily)
Csa1G006310	Chalcone synthase, putative; contains IPR011141 (Polyketide synthase, type III), IPR016039 (Thiolase-like)
Csa1G006320	Enhanced disease susceptibility 1 protein; contains IPR002921 (Lipase, class 3)
Csa1G006330	CCR4-NOT transcription complex subunit; contains IPR013083 (Zinc finger, RING/FYVE/PHD-type)
Csa1G007830	Microtubule-associated protein TORTIFOLIA1, putative; contains IPR016024 (Armadillo-type fold)
Csa1G007840	Unknown protein
Csa1G007850	MYB transcription factor 1; contains IPR009057 (Homeodomain-like)
Csa1G007860	Putative ribosomal-protein S6 kinase-like protein; contains IPR000961 (AGC-kinase, C-terminal), IPR011009 (Protein kinase-like domain)
Csa1G007870	Transportin, putative; contains IPR016024 (Armadillo-type fold)
Csa1G007880	5-formyltetrahydrofolate cyclo-ligase; contains IPR002698 (5-formyltetrahydrofolate cyclo-ligase), IPR024185 (5-formyltetrahydrofolate cyclo-ligase-like domain)
Csa1G007890	Germin-like protein; contains IPR001929 (Germin)
Csa1G007910	Transcription factor; contains IPR011598 (Myc-type, basic helix-loop-helix (bHLH) domain)
Csa1G008410	Cytoplasmic dynein light chain; contains IPR001372 (Dynein light chain, type 1/2)
Csa1G008420	AT3g47850/T23J7_180
Csa1G008440	Aminoacyl-tRNA synthetase; contains IPR004022 (DDT domain)
Csa1G008450	Nodulin-related protein; contains IPR010658 (Nodulin-like), IPR011701 (Major facilitator superfamily), IPR016196 (Major facilitator superfamily domain, general substrate transporter)
Csa1G008460	Nodulin-like protein
Csa1G008470	Nodulin-related protein; contains IPR010658 (Nodulin-like), IPR011701 (Major facilitator superfamily), IPR016196 (Major facilitator superfamily domain, general substrate transporter)
Csa1G008480	RING finger and CHY zinc finger domain-containing protein; contains IPR004039 (Rubredoxin-type fold), IPR008913 (Zinc finger, CHY-type), IPR012312 (Haemerythrin/HHE cation-binding motif), IPR013083 (Zinc finger, RING/FYVE/PHD-type), IPR017921 (Zinc finger, CTCHY-type)
Csa1G008490	Ubiquitin carboxyl-terminal hydrolase-related protein; contains IPR001394 (Peptidase C19, ubiquitin carboxyl-terminal hydrolase 2), IPR006865 (Domain of unknown function DUF629), IPR006866 (Domain of unknown function DUF627, N-terminal), IPR007087 (Zinc finger, C2H2), IPR011990 (Tetratricopeptide-like helical)
Csa1G008500	Pentatricopeptide repeat-containing protein, putative; contains IPR002625 (Smr protein/MutS2 C-terminal), IPR002885 (Pentatricopeptide repeat), IPR011990 (Tetratricopeptide-like helical)
Csa1G008510	Unknown protein
Csa1G008520	Plasma membrane H+-ATPase; contains IPR001757 (Cation-transporting P-type ATPase), IPR004014 (Cation-transporting P-type ATPase, N-terminal), IPR023214 (HAD-like domain), IPR023298 (P-type ATPase, transmembrane domain)
Csa1G008530	Probable peptide/nitrate transporter; contains IPR000109 (Proton-dependent oligopeptide transporter family), IPR016196 (Major facilitator superfamily domain, general substrate transporter)
Csa1G008540	Probable peptide/nitrate transporter; contains IPR000109 (Proton-dependent oligopeptide transporter family), IPR016196 (Major facilitator superfamily domain, general substrate transporter)
Csa1G008550	Receptor-like protein kinase; contains IPR011009 (Protein kinase-like domain), IPR013210 (Leucine-rich repeat-containing N-terminal, type 2), IPR025875 (Leucine rich repeat 4)
Csa1G008560	Probable peptide/nitrate transporter; contains IPR000109 (Proton-dependent oligopeptide transporter family), IPR016196 (Major facilitator superfamily domain, general substrate transporter)
Csa1G008570	Hypersensitive-induced response protein; contains IPR001107 (Band 7 protein)
Csa1G008580	Isochorismate synthase; contains IPR004561 (Isochorismate synthase)
Csa1G009580	WRKY transcription factor, putative; contains IPR003657 (DNA-binding WRKY)
Csa1G009590	Unknown protein
Csa1G009600	Putative ABC transporter ATP-binding protein MA_1747; contains IPR026082 (ABC transporter A, ABCA), IPR027417 (P-loop containing nucleoside triphosphate hydrolase)
Csa1G009610	Putative ABC transporter ATP-binding protein PF0528; contains IPR026082 (ABC transporter A, ABCA), IPR027417 (P-loop containing nucleoside triphosphate hydrolase)
Csa1G009630	Aldose 1-epimerase-like protein; contains IPR008183 (Aldose 1-/Glucose-6-phosphate 1-epimerase), IPR011013 (Galactose mutarotase-like domain)
Csa1G009640	Vacuolar protein sorting; contains IPR000979 (Phosphodiesterase MJ0936), IPR024654 (Calcineurin-like phosphoesterase superfamily domain)
Csa1G009650	Protein HVA22, putative; contains IPR004345 (TB2/DP1/HVA22-related protein)
Csa1G009660	Transcription factor; contains IPR011598 (Myc-type, basic helix-loop-helix (bHLH) domain)
Csa1G009670	WGS project CAID00000000 data, contig chromosome 08
Csa1G009680	Transcription factor, putative; contains IPR005333 (Transcription factor, TCP)
Csa1G009690	60S ribosomal protein L34, putative; contains IPR008195 (Ribosomal protein L34Ae)
Csa1G009700	MYB family transcription factor; contains IPR009057 (Homeodomain-like)
Csa1G009710	Zinc finger homeodomain protein 1; contains IPR006456 (ZF-HD homeobox protein, Cys/His-rich dimerisation domain)
Csa1G009720	Unknown protein
Csa1G009730	Protein DCL; contains IPR015801 (Copper amine oxidase, N2/N3-terminal), IPR021602 (Protein of unknown function DUF3223)
Csa1G009750	Pentatricopeptide repeat-containing protein; contains IPR002885 (Pentatricopeptide repeat), IPR011990 (Tetratricopeptide-like helical)
Csa1G009760	Malate dehydrogenase; contains IPR001557 (L-lactate/malate dehydrogenase)
Csa1G009770	Geranylgeranyl reductase; contains IPR003042 (Aromatic-ring hydroxylase-like), IPR011777 (Geranylgeranyl reductase family), IPR023753 (Pyridine nucleotide-disulphide oxidoreductase, FAD/NAD(P)-binding domain)
Csa1G009780	GDSL esterase/lipase; contains IPR001087 (Lipase, GDSL)
Csa1G009790	Dof zinc finger protein; contains IPR003851 (Zinc finger, Dof-type)
Csa1G009800	HNH endonuclease domain-containing protein, putative, expressed; contains IPR002711 (HNH endonuclease)
Csa1G009810	Chlorophyll a-b binding protein P4, chloroplastic; contains IPR022796 (Chlorophyll A-B binding protein), IPR023329 (Chlorophyll a/b binding protein domain)
Csa1G009820	Expansin 2; contains IPR007118 (Expansin/Lol pI), IPR014733 (Barwin-like endoglucanase)
Csa1G009830	NDH dependent flow 6 protein
Csa1G009840	DUF962 domain-containing protein; contains IPR009305 (Protein of unknown function DUF962)
Csa1G009850	Pentatricopeptide repeat-containing protein; contains IPR002885 (Pentatricopeptide repeat), IPR011990 (Tetratricopeptide-like helical)
Csa1G009860	60S ribosomal protein L34, putative; contains IPR008195 (Ribosomal protein L34Ae)
Csa1G009870	NAC domain-containing protein 21/22, putative; contains IPR003441 (No apical meristem (NAM) protein)
Csa1G009880	Unknown protein
Csa1G009890	Chaperone protein DnaJ; contains IPR001623 (DnaJ domain), IPR012336 (Thioredoxin-like fold)
Csa1G009900	Invertase inhibitor; contains IPR006501 (Pectinesterase inhibitor)
Csa1G009910	Exonuclease, DNA polymerase III, epsilon subunit family; contains IPR012337 (Ribonuclease H-like domain)
Csa1G009920	Pentatricopeptide repeat-containing protein, putative; contains IPR002885 (Pentatricopeptide repeat)
Csa1G009930	Putative glycosyltransferase; contains IPR008630 (Galactosyl transferase)
Csa1G010930	Putative glycosyltransferase; contains IPR008630 (Galactosyl transferase)
Csa1G010940	LON peptidase domain and ring finger protein; contains IPR003111 (Peptidase S16, lon N-terminal), IPR011990 (Tetratricopeptide-like helical), IPR013083 (Zinc finger, RING/FYVE/PHD-type), IPR015947 (PUA-like domain)
Csa1G011440	Putative receptor-like protein kinase; contains IPR011009 (Protein kinase-like domain), IPR013320 (Concanavalin A-like lectin/glucanase, subgroup), IPR024788 (Malectin-like carbohydrate-binding domain)
Csa1G011450	ATP synthase subunit beta
Csa1G011460	Unknown protein
Csa1G011470	Formin 2B; contains IPR003104 (Actin-binding FH2/DRF autoregulatory), IPR008973 (C2 calcium/lipid-binding domain, CaLB)
Csa1G011480	HNH endonuclease family protein, expressed; contains IPR003615 (HNH nuclease)
Csa1G011490	Mitochondrial import inner membrane translocase subunit TIM16; contains IPR005341 (Mitochondrial import inner membrane translocase subunit Tim16)
Csa1G011500	Protein WEAK CHLOROPLAST MOVEMENT UNDER BLUE LIGHT-like 2; contains IPR008545 (Protein of unknown function DUF827, plant)
Csa1G011510	Putative receptor protein kinase; contains IPR001611 (Leucine-rich repeat), IPR003591 (Leucine-rich repeat, typical subtype), IPR011009 (Protein kinase-like domain), IPR013210 (Leucine-rich repeat-containing N-terminal, type 2), IPR013320 (Concanavalin A-like lectin/glucanase, subgroup)
Csa1G011520	dCTP pyrophosphatase; contains IPR004518 (NTP pyrophosphohydrolase MazG, putative catalytic core), IPR009039 (EAR), IPR011394 (NTP Pyrophosphohydrolase MazG-related, RS21-C6)
Csa1G011530	Pentatricopeptide repeat-containing protein; contains IPR002885 (Pentatricopeptide repeat), IPR011990 (Tetratricopeptide-like helical)
Csa1G011540	Phytochrome-interacting factor, putative; contains IPR011598 (Myc-type, basic helix-loop-helix (bHLH) domain), IPR024097 (Basic helix-loop-helix leucine zipper transcription factor)
Csa1G011550	Putative DNA helicase; contains IPR000330 (SNF2-related), IPR001650 (Helicase, C-terminal), IPR002711 (HNH endonuclease), IPR027417 (P-loop containing nucleoside triphosphate hydrolase)
Csa1G011560	S phase cyclin A-associated protein in the endoplasmic reticulum; contains IPR016024 (Armadillo-type fold)
Csa1G011570	Heparanase-2, putative; contains IPR005199 (Glycoside hydrolase, family 79)
Csa1G011590	F-box family protein; contains IPR001810 (F-box domain, cyclin-like), IPR011043 (Galactose oxidase/kelch, beta-propeller), IPR017451 (F-box associated interaction domain)
Csa1G012090	LYR motif-containing protein 4B; contains IPR008011 (Complex 1 LYR protein)
Csa1G012100	Synaptosomal associated protein, putative; contains IPR000727 (Target SNARE coiled-coil domain)
Csa1G012110	Zinc finger protein 346; contains IPR003604 (Zinc finger, U1-type)
Csa1G012120	Zinc finger family protein; contains IPR015880 (Zinc finger, C2H2-like)
Csa1G012130	DNA binding protein
Csa1G012140	Leucine-rich repeat containing protein, putative; contains IPR001611 (Leucine-rich repeat), IPR003591 (Leucine-rich repeat, typical subtype), IPR025875 (Leucine rich repeat 4)
Csa1G012150	UDP-glucose 6-dehydrogenase; contains IPR017476 (Nucleotide sugar dehydrogenase)
Csa1G012160	N-acetylglucosaminyl-phosphatidylinositol de-N-acetylase; contains IPR003737 (N-acetylglucosaminyl phosphatidylinositol deacetylase), IPR024078 (Putative deacetylase LmbE-like domain)
Csa1G012660	Putative mrna splicing factor atp-dependent rna helicase; contains IPR001650 (Helicase, C-terminal), IPR007502 (Helicase-associated domain), IPR011709 (Domain of unknown function DUF1605), IPR014001 (Helicase, superfamily 1/2, ATP-binding domain), IPR027417 (P-loop containing nucleoside triphosphate hydrolase)
Csa1G013160	Protein Asterix; contains IPR005351 (Uncharacterised protein family UPF0139)
Csa1G013180	Chaperone protein ClpB
Csa1G013190	Cytochrome P450 flavonoid 3',5'-hydroxylase; contains IPR001128 (Cytochrome P450)
Csa1G013200	Unknown protein
Csa1G013210	Glucan endo-1,3-beta-glucosidase-like protein; contains IPR012946 (X8)
Csa1G013220	Histone deacetylase; contains IPR000286 (Histone deacetylase superfamily), IPR023801 (Histone deacetylase domain)
Csa1G013230	Putative chaperone protein DNAj; contains IPR001623 (DnaJ domain), IPR003604 (Zinc finger, U1-type), IPR022755 (Zinc finger, double-stranded RNA binding)
Csa1G013240	Mitochondrial carrier protein, putative; contains IPR002067 (Mitochondrial carrier protein), IPR023395 (Mitochondrial carrier domain)
Csa1G013250	Respiratory burst oxidase, putative; contains IPR000778 (Cytochrome b245, heavy chain), IPR011992 (EF-hand-like domain), IPR013130 (Ferric reductase transmembrane component-like domain), IPR017938 (Riboflavin synthase-like beta-barrel)
Csa1G013750	Phosphoserine phosphatase, putative; contains IPR006383 (HAD-superfamily hydrolase, subfamily IB, PSPase-like), IPR023190 (Phosphoserine phosphatase, domain 2), IPR023214 (HAD-like domain)
Csa1G013760	Emb|CAB62613.1
Csa1G013770	Putative RNA-binding protein; contains IPR012677 (Nucleotide-binding, alpha-beta plait)
Csa1G013800	Replication protein A 70 kDa DNA-binding subunit; contains IPR004591 (Replication factor-a protein 1 Rpa1)
Csa1G013810	Ras-GTPase-activating protein-binding protein, putative; contains IPR002075 (Nuclear transport factor 2), IPR012677 (Nucleotide-binding, alpha-beta plait)
Csa1G014320	Protein LONGIFOLIA 1; contains IPR025486 (Domain of unknown function DUF4378)
Csa1G014330	Unknown protein
Csa1G014340	Phosphoprotein phosphatase; contains IPR004274 (NLI interacting factor), IPR023214 (HAD-like domain)
Csa1G014350	Unknown protein
Csa1G014360	Zinc finger CCCH domain-containing protein; contains IPR000061 (SWAP/Surp), IPR000571 (Zinc finger, CCCH-type)
Csa1G014370	Kelch domain-containing protein 3; contains IPR011043 (Galactose oxidase/kelch, beta-propeller)
Csa1G014380	Heat shock protein DnaJ domain protein; contains IPR021788 (Protein of unknown function DUF3353)
Csa1G014400	Enolase, putative; contains IPR000941 (Enolase)
Csa1G014420	Unknown protein; contains IPR001810 (F-box domain, cyclin-like), IPR017451 (F-box associated interaction domain)
Csa1G014430	Unknown protein; contains IPR001810 (F-box domain, cyclin-like), IPR017451 (F-box associated interaction domain)
Csa1G014440	2-aminoethanethiol dioxygenase; contains IPR012864 (Cysteamine dioxygenase), IPR014710 (RmlC-like jelly roll fold)
Csa1G014450	Kinetochore protein; contains IPR008685 (Centromere protein Mis12)
Csa1G014460	Unknown protein
Csa1G014470	Phenylalanine--tRNA ligase beta subunit; contains IPR004531 (Phenylalanyl-tRNA synthetase, class IIc, beta subunit, archae/euk cytosolic)
Csa1G014480	Putative uridine kinase; contains IPR000764 (Uridine kinase), IPR023577 (CYTH-like domain), IPR027417 (P-loop containing nucleoside triphosphate hydrolase)
Csa1G014490	Agmatine deiminase, putative; contains IPR007466 (Peptidyl-arginine deiminase, Porphyromonas-type)
Csa1G014500	Serine/threonine protein kinase, putative; contains IPR011009 (Protein kinase-like domain)
Csa1G014510	Protein GLUTAMINE DUMPER 4
Csa1G014520	Unknown protein
Csa1G014530	Unknown protein
Csa1G015030	Signal peptide peptidase SppA, 67K type; contains IPR004634 (Peptidase S49, protease IV)
Csa1G015040	Pentatricopeptide repeat protein; contains IPR002885 (Pentatricopeptide repeat), IPR011990 (Tetratricopeptide-like helical)
Csa1G015050	Unknown protein
Csa1G015060	WD repeat-containing protein; contains IPR015943 (WD40/YVTN repeat-like-containing domain), IPR022100 (Protein of unknown function DUF3639)
Csa1G015080	Transcription factor BIM1, putative; contains IPR011598 (Myc-type, basic helix-loop-helix (bHLH) domain)
Csa1G015580	Axi 1 protein, putative, expressed; contains IPR019378 (GDP-fucose protein O-fucosyltransferase)
Csa1G015590	BSD domain containing protein; contains IPR005607 (BSD)
Csa1G015600	Ankyrin repeat and SAM domain-containing protein 6; contains IPR013761 (Sterile alpha motif/pointed domain)
Csa1G015610	Dof zinc finger protein; contains IPR003851 (Zinc finger, Dof-type)
Csa1G015620	Unknown protein
Csa1G015630	Unknown protein
Csa1G015640	Disease resistance response protein, putative; contains IPR004265 (Plant disease resistance response protein)
Csa1G015650	ATP-dependent helicase-like protein; contains IPR001650 (Helicase, C-terminal), IPR014001 (Helicase, superfamily 1/2, ATP-binding domain), IPR018973 (DEAD/DEAH-box helicase, putative), IPR019955 (Ubiquitin supergroup), IPR027417 (P-loop containing nucleoside triphosphate hydrolase)
Csa1G015660	Galacturonosyltransferase; contains IPR002495 (Glycosyl transferase, family 8)
Csa1G015670	Adenine nucleotide alpha hydrolases-like protein; contains IPR014729 (Rossmann-like alpha/beta/alpha sandwich fold)
Csa1G015680	Squamosa promoter binding protein; contains IPR004333 (Transcription factor, SBP-box)
Csa1G015690	Alpha-1,4-glucan-protein synthase [UDP-forming], putative; contains IPR004901 (Reversibly glycosylated polypeptide family)
Csa1G015700	COBRA-like protein; contains IPR006918 (Glycosyl-phosphatidyl inositol-anchored, plant)
Csa1G015710	COBRA protein; contains IPR006918 (Glycosyl-phosphatidyl inositol-anchored, plant)
Csa1G015720	Pentatricopeptide repeat-containing protein, putative; contains IPR002885 (Pentatricopeptide repeat)
Csa1G015730	Unknown protein
Csa1G015740	Acetyl-coenzyme A synthetase; contains IPR000873 (AMP-dependent synthetase/ligase), IPR025110 (Domain of unknown function DUF4009)
Csa1G015780	Calmodulin, putative; contains IPR011992 (EF-hand-like domain)
Csa1G015790	G patch domain-containing protein 1; contains IPR000061 (SWAP/Surp), IPR011666 (Domain of unknown function DUF1604)
Csa1G015800	Nuclear transcription factor Y subunit B-1; contains IPR009072 (Histone-fold), IPR027113 (Transcriptional regulator Dr1/Ncb2)
Csa1G015810	Plant-specific domain TIGR01570 family protein; contains IPR006460 (Protein of unknown function DUF617, plant)
Csa1G015820	Kinesin-like protein; contains IPR001752 (Kinesin, motor domain), IPR027417 (P-loop containing nucleoside triphosphate hydrolase)
Csa1G015830	Disease resistance response protein; contains IPR004265 (Plant disease resistance response protein)
Csa1G015840	Translation initiation factor eIF-2B delta subunit; contains IPR000649 (Initiation factor 2B-related)
Csa1G015850	Translation initiation factor eIF-2B delta subunit; contains IPR000649 (Initiation factor 2B-related)
Csa1G015860	Oleosin, putative; contains IPR000136 (Oleosin)
Csa1G015870	AT3g18560/K24M9_5
Csa1G015880	Unknown protein
Csa1G020880	Transcription initiation factor IIE alpha subunit family protein; contains IPR002853 (Transcription factor TFIIE, alpha subunit), IPR024550 (TFIIEalpha/SarR/Rpc3 HTH domain)
Csa1G020890	Transcription factor CYCLOIDEA; contains IPR005333 (Transcription factor, TCP)
Csa1G020900	DNA mismatch repair protein MutS; contains IPR011184 (DNA mismatch repair protein, MSH2), IPR027417 (P-loop containing nucleoside triphosphate hydrolase)
Csa1G021900	Zinc finger family protein; contains IPR013083 (Zinc finger, RING/FYVE/PHD-type), IPR019396 (Transmembrane Fragile-X-F-associated protein)
Csa1G021910	Family with sequence similarity 116, member A; contains IPR012860 (Arf3-interacting protein 1, N-terminal domain), IPR024224 (Uncharacterised protein family FAM116)
Csa1G021920	40S ribosomal protein S28; contains IPR000289 (Ribosomal protein S28e)
Csa1G021930	40S ribosomal protein S28; contains IPR000289 (Ribosomal protein S28e)
Csa1G021940	Putative MYB transcription factor; contains IPR009057 (Homeodomain-like)
Csa1G021950	Unknown protein
Csa1G021960	Glucose-repressible alcohol dehydrogenase transcriptional effector; contains IPR005135 (Endonuclease/exonuclease/phosphatase)
Csa1G021970	Actin-related protein; contains IPR004000 (Actin-related protein)
Csa1G022490	Aspartic proteinase nepenthesin-1, putative; contains IPR001461 (Peptidase A1), IPR021109 (Aspartic peptidase)
Csa1G022500	Aluminum activated malate transporter; contains IPR020966 (Aluminum-activated malate transporter)
Csa1G022510	Lipid transfer protein; contains IPR016140 (Bifunctional inhibitor/plant lipid transfer protein/seed storage helical domain)
Csa1G022520	Unknown protein
Csa1G022530	Unknown protein
Csa1G023030	Unknown protein
Csa1G023040	Glucose-repressible alcohol dehydrogenase transcriptional effector; contains IPR005135 (Endonuclease/exonuclease/phosphatase)
Csa1G023050	CONSTANS-like zinc finger protein; contains IPR000315 (Zinc finger, B-box), IPR010402 (CCT domain)
Csa1G023060	LOB domain protein 40; contains IPR004883 (Lateral organ boundaries, LOB)
Csa1G023070	Putative uncharacterized protein T21H19_30
Csa1G023080	60S ribosomal protein L34, putative; contains IPR008195 (Ribosomal protein L34Ae), IPR012870 (Protein of unknown function DUF1666)
Csa1G023580	NAC domain protein; contains IPR003441 (No apical meristem (NAM) protein)
Csa1G023590	Unknown protein
Csa1G023600	Chloroplastic group IIA intron splicing facilitator CRS1; contains IPR001890 (RNA-binding, CRM domain)
Csa1G023610	Synaptotagmin, putative; contains IPR008973 (C2 calcium/lipid-binding domain, CaLB)
Csa1G024120	Condensin-2 complex subunit D3; contains IPR026971 (Condensin subunit 1/Condensin-2 complex subunit D3)
Csa1G024130	Gb|AAD20392.1; contains IPR006927 (Protein of unknown function DUF639)
Csa1G024140	Unknown protein
Csa1G024150	Transcription factor; contains IPR011598 (Myc-type, basic helix-loop-helix (bHLH) domain)
Csa1G024160	Myb transcription factor; contains IPR009057 (Homeodomain-like)
Csa1G024170	40S ribosomal protein S7, putative; contains IPR000554 (Ribosomal protein S7e)
Csa1G024180	Peptidase M50B-like protein
Csa1G024190	At1g67050-like protein
Csa1G024200	At1g68340/T22E19_3; contains IPR012438 (Protein of unknown function DUF1639)
Csa1G024210	Zinc finger protein, putative; contains IPR004039 (Rubredoxin-type fold), IPR008913 (Zinc finger, CHY-type), IPR012312 (Haemerythrin/HHE cation-binding motif), IPR013083 (Zinc finger, RING/FYVE/PHD-type), IPR017921 (Zinc finger, CTCHY-type)
Csa1G024220	Core-2/I-branching beta-1,6-N-acetylglucosaminyltransferase family protein; contains IPR003406 (Glycosyl transferase, family 14)
Csa1G024230	Putative receptor-like protein kinase; contains IPR011009 (Protein kinase-like domain), IPR013320 (Concanavalin A-like lectin/glucanase, subgroup)
Csa1G024240	AT4g03420/F9H3_4; contains IPR008507 (Protein of unknown function DUF789)
Csa1G024250	Mandelate racemase/muconate lactonizing protein; contains IPR001354 (Mandelate racemase/muconate lactonizing enzyme), IPR013341 (Mandelate racemase/muconate lactonizing enzyme, N-terminal)
Csa1G024260	37S ribosomal protein; contains IPR019349 (Ribosomal protein S24/S35, mitochondrial, conserved domain)
Csa1G024270	Putative octicosapeptide/Phox/Bem1p (PB1) domain-containing protein; contains IPR000270 (Phox/Bem1p)
Csa1G024280	Unknown protein
Csa1G024290	Putative membrane protein (Precursor); contains IPR006747 (Protein of unknown function DUF599)
Csa1G024300	Protein phosphatase 2c, putative; contains IPR001932 (Protein phosphatase 2C (PP2C)-like), IPR015655 (Protein phosphatase 2C)
Csa1G024800	WAT1-like protein; contains IPR000620 (Drug/metabolite transporter)
Csa1G024810	ATP-dependent RNA helicase A-like protein; contains IPR001650 (Helicase, C-terminal), IPR007502 (Helicase-associated domain), IPR011709 (Domain of unknown function DUF1605), IPR014001 (Helicase, superfamily 1/2, ATP-binding domain), IPR014720 (Double-stranded RNA-binding-like domain), IPR027417 (P-loop containing nucleoside triphosphate hydrolase)
Csa1G024820	Unknown protein
Csa1G024830	Guanine nucleotide-binding protein subunit beta-like protein; contains IPR015943 (WD40/YVTN repeat-like-containing domain), IPR020472 (G-protein beta WD-40 repeat)
Csa1G024840	Peroxisomal biogenesis factor; contains IPR006966 (Peroxin-3)
Csa1G024850	T10F20.7 protein
Csa1G024860	Glutathione s-transferase, putative; contains IPR010987 (Glutathione S-transferase, C-terminal-like), IPR012336 (Thioredoxin-like fold)
Csa1G024870	Putative cyclin-dependent kinase family protein; contains IPR011009 (Protein kinase-like domain)
Csa1G024880	Multidrug resistance protein MdtK; contains IPR002528 (Multi antimicrobial extrusion protein)
Csa1G024890	Multidrug resistance protein MdtK; contains IPR002528 (Multi antimicrobial extrusion protein)
Csa1G024900	Multidrug resistance protein MdtK; contains IPR002528 (Multi antimicrobial extrusion protein)
Csa1G024910	Multidrug resistance protein MdtK; contains IPR002528 (Multi antimicrobial extrusion protein)
Csa1G024920	Peroxidase; contains IPR010255 (Haem peroxidase)
Csa1G024930	Unknown protein
Csa1G024940	WD-repeat protein, putative; contains IPR011047 (Quinonprotein alcohol dehydrogenase-like superfamily), IPR015943 (WD40/YVTN repeat-like-containing domain)
Csa1G024950	GPI-anchored protein, putative
Csa1G024980	Pentatricopeptide repeat-containing protein; contains IPR002885 (Pentatricopeptide repeat), IPR011990 (Tetratricopeptide-like helical)
Csa1G024990	Mitogen-activated protein kinase 9; contains IPR011009 (Protein kinase-like domain)
Csa1G025000	Golgin subfamily A member 5
Csa1G025010	Ras-related protein Rab-25; contains IPR001806 (Small GTPase superfamily), IPR002041 (Ran GTPase), IPR005225 (Small GTP-binding protein domain), IPR027417 (P-loop containing nucleoside triphosphate hydrolase)
Csa1G025020	Calmodulin 24-like protein; contains IPR011992 (EF-hand-like domain)
Csa1G025030	Pentatricopeptide repeat-containing protein, putative; contains IPR002885 (Pentatricopeptide repeat)
Csa1G025050	N-methyltransferase 1; contains IPR013216 (Methyltransferase type 11), IPR025771 (Phosphoethanolamine N-methyltransferase)
Csa1G025070	Auxin efflux carrier; contains IPR004776 (Auxin efflux carrier)
Csa1G025080	C2 domain-containing protein; contains IPR008973 (C2 calcium/lipid-binding domain, CaLB)
Csa1G025090	Nuclear localized protein 1
Csa1G025100	Glutamyl-tRNA(Gln) amidotransferase subunit A; contains IPR000120 (Amidase), IPR011990 (Tetratricopeptide-like helical), IPR023631 (Amidase signature domain)
Csa1G025110	Prostaglandin E synthase; contains IPR010987 (Glutathione S-transferase, C-terminal-like), IPR012336 (Thioredoxin-like fold)
Csa1G025120	Zinc finger (Ran-binding) domain-containing protein; contains IPR001876 (Zinc finger, RanBP2-type)
Csa1G025130	Aldose-1-epimerase, putative; contains IPR008183 (Aldose 1-/Glucose-6-phosphate 1-epimerase), IPR011013 (Galactose mutarotase-like domain)
Csa1G025140	Putative atp-dependent rna helicase; contains IPR001650 (Helicase, C-terminal), IPR014001 (Helicase, superfamily 1/2, ATP-binding domain), IPR014014 (RNA helicase, DEAD-box type, Q motif), IPR027417 (P-loop containing nucleoside triphosphate hydrolase)
Csa1G025150	Ribosomal protein L19; contains IPR000196 (Ribosomal protein L19/L19e domain), IPR023638 (Ribosomal protein L19/L19e conserved site)
Csa1G025160	Fructose-bisphosphate aldolase, putative; contains IPR000771 (Ketose-bisphosphate aldolase, class-II), IPR008927 (6-phosphogluconate dehydrogenase, C-terminal-like), IPR010737 (Protein of unknown function, DUF1537), IPR013785 (Aldolase-type TIM barrel), IPR015815 (Hydroxy monocarboxylic acid anion dehydrogenase, HIBADH-type), IPR016040 (NAD(P)-binding domain)
Csa1G025170	Probable GTP-binding protein EngB; contains IPR005225 (Small GTP-binding protein domain), IPR019987 (GTP-binding protein, ribosome biogenesis, YsxC), IPR027417 (P-loop containing nucleoside triphosphate hydrolase)
Csa1G025180	Unknown protein
Csa1G025190	cDNA, clone: J100026I16, full insert sequence; contains IPR025322 (Protein of unknown function DUF4228)
Csa1G025200	WGS project CAID00000000 data, contig chromosome 13; contains IPR021562 (Protein of unknown function DUF3007)
Csa1G025220	Protein binding protein, putative
Csa1G025230	Unknown protein
Csa1G025240	Pollen preferential protein
Csa1G025250	Kinesin, putative; contains IPR001752 (Kinesin, motor domain), IPR024658 (Kinesin-like, KLP2), IPR027417 (P-loop containing nucleoside triphosphate hydrolase)
Csa1G025260	WGS project CAID00000000 data, contig chromosome 04
Csa1G025270	Cellular nucleic acid-binding protein; contains IPR001878 (Zinc finger, CCHC-type)
Csa1G025770	Serine/threonine-protein kinase tousled-like 1; contains IPR011009 (Protein kinase-like domain), IPR027085 (Serine/threonine-protein kinase TOUSLED)
Csa1G025780	Beta-D-glucosidase; contains IPR002772 (Glycoside hydrolase family 3 C-terminal domain), IPR017853 (Glycoside hydrolase, superfamily), IPR026892 (Glycoside hydrolase family 3)
Csa1G025790	Strictosidine synthase, putative; contains IPR011042 (Six-bladed beta-propeller, TolB-like)
Csa1G025800	Cycloartenol synthase; contains IPR008930 (Terpenoid cyclases/protein prenyltransferase alpha-alpha toroid)
Csa1G025810	Cycloartenol synthase; contains IPR008930 (Terpenoid cyclases/protein prenyltransferase alpha-alpha toroid)
Csa1G025820	Cycloartenol synthase; contains IPR008930 (Terpenoid cyclases/protein prenyltransferase alpha-alpha toroid)
Csa1G025830	tRNA pseudouridine synthase; contains IPR001406 (Pseudouridine synthase I, TruA), IPR020103 (Pseudouridine synthase, catalytic domain)
Csa1G025840	Receptor-like protein kinase; contains IPR011009 (Protein kinase-like domain), IPR013210 (Leucine-rich repeat-containing N-terminal, type 2)
Csa1G025850	Arginine decarboxylase, putative; contains IPR015424 (Pyridoxal phosphate-dependent transferase)
Csa1G025860	TOR kinase binding protein
Csa1G025870	Serine protease; contains IPR001940 (Peptidase S1C), IPR009003 (Trypsin-like cysteine/serine peptidase domain)
Csa1G025880	Small nuclear ribonucleoprotein-associated protein B; contains IPR010920 (Like-Sm (LSM) domain)
Csa1G025890	Ornithine aminotransferase, putative; contains IPR005814 (Aminotransferase class-III), IPR015424 (Pyridoxal phosphate-dependent transferase)
Csa1G025900	F-box family protein; contains IPR001810 (F-box domain, cyclin-like)
Csa1G025910	Unknown protein
Csa1G025920	TB1-like TCP family transcription factor; contains IPR005333 (Transcription factor, TCP)
Csa1G025930	Unknown protein
Csa1G025940	Putative transporter protein; contains IPR005828 (General substrate transporter), IPR016196 (Major facilitator superfamily domain, general substrate transporter)
Csa1G025950	U1 small nuclear ribonucleoprotein A; contains IPR012677 (Nucleotide-binding, alpha-beta plait), IPR024888 (U1 small nuclear ribonucleoprotein A/U2 small nuclear ribonucleoprotein B'')
Csa1G025960	WRKY transcription factor 1; contains IPR003657 (DNA-binding WRKY)
Csa1G025970	Cation/H(+) antiporter 15; contains IPR006153 (Cation/H+ exchanger)
Csa1G025980	Superoxide dismutase; contains IPR001189 (Manganese/iron superoxide dismutase)
Csa1G025990	Probable sugar phosphate/phosphate translocator; contains IPR004853 (Domain of unknown function DUF250)
Csa1G026000	Extra-large GTP-binding protein 3
Csa1G027500	B3 domain-containing protein; contains IPR011124 (Zinc finger, CW-type), IPR015300 (DNA-binding pseudobarrel domain)
Csa1G027510	Transcription factor, putative
Csa1G027520	Receptor protein kinase-like; contains IPR011009 (Protein kinase-like domain)
Csa1G028020	Receptor protein kinase-like protein; contains IPR011009 (Protein kinase-like domain), IPR013320 (Concanavalin A-like lectin/glucanase, subgroup)
Csa1G028030	Unknown protein
Csa1G028040	Putative leucine-rich repeat receptor-like protein kinase family protein; contains IPR001611 (Leucine-rich repeat), IPR013210 (Leucine-rich repeat-containing N-terminal, type 2), IPR025875 (Leucine rich repeat 4)
Csa1G028050	Eukaryotic translation initiation factor 2 beta subunit-like
Csa1G028060	Unknown protein
Csa1G028070	CENP-E like kinetochore protein; contains IPR011684 (KIP1-like)
Csa1G029570	MYB transcription factor; contains IPR009057 (Homeodomain-like)
Csa1G029580	Kinase family protein; contains IPR011009 (Protein kinase-like domain)
Csa1G029600	Transmembrane 9 superfamily protein member; contains IPR004240 (Nonaspanin (TM9SF)), IPR016196 (Major facilitator superfamily domain, general substrate transporter)
Csa1G029610	CASP-like protein; contains IPR006702 (Uncharacterised protein family UPF0497, trans-membrane plant)
Csa1G029620	Putative zinc finger protein; contains IPR013087 (Zinc finger C2H2-type/integrase DNA-binding domain), IPR019786 (Zinc finger, PHD-type, conserved site)
Csa1G030620	Dihydroxyacetone kinase family protein; contains IPR012734 (Dihydroxyacetone kinase)
Csa1G030630	N-acetyltransferase; contains IPR016181 (Acyl-CoA N-acyltransferase)
Csa1G030640	RNA polymerase II subunit a c-terminal domain phosphatase ssu72; contains IPR006811 (RNA polymerase II subunit A)
Csa1G030650	Unknown protein
Csa1G030660	RNA polymerase II subunit A C-terminal domain phosphatase SSU72; contains IPR006811 (RNA polymerase II subunit A)
Csa1G030670	Guanine nucleotide-binding protein alpha-2 subunit; contains IPR001019 (Guanine nucleotide binding protein (G-protein), alpha subunit), IPR027417 (P-loop containing nucleoside triphosphate hydrolase)
Csa1G030680	Guanine nucleotide-binding protein alpha-2 subunit; contains IPR000406 (RHO protein GDP dissociation inhibitor), IPR001019 (Guanine nucleotide binding protein (G-protein), alpha subunit), IPR001849 (Pleckstrin homology domain), IPR014756 (Immunoglobulin E-set)
Csa1G030690	Kinase, putative
Csa1G031190	Serine/threonine protein kinase 15; contains IPR000961 (AGC-kinase, C-terminal), IPR011009 (Protein kinase-like domain)
Csa1G031200	Receptor kinase; contains IPR011009 (Protein kinase-like domain), IPR013210 (Leucine-rich repeat-containing N-terminal, type 2)
Csa1G031210	Chaperone protein DNAj, putative; contains IPR002939 (Chaperone DnaJ, C-terminal)
Csa1G031710	Chaperone protein DNAj, putative; contains IPR001305 (Heat shock protein DnaJ, cysteine-rich domain), IPR001623 (DnaJ domain), IPR008971 (HSP40/DnaJ peptide-binding)
Csa1G031720	L-ascorbate oxidase-like protein; contains IPR008972 (Cupredoxin)
Csa1G031730	Glutamate decarboxylase, putative; contains IPR002129 (Pyridoxal phosphate-dependent decarboxylase), IPR015424 (Pyridoxal phosphate-dependent transferase)
Csa1G031740	Aldo-keto reductase; contains IPR001395 (Aldo/keto reductase), IPR023210 (NADP-dependent oxidoreductase domain)
Csa1G031750	Homeobox-leucine zipper protein ATHB-8; contains IPR002913 (START domain), IPR009057 (Homeodomain-like), IPR023393 (START-like domain)
Csa1G031770	D-cysteine desulfhydrase; contains IPR001926 (Tryptophan synthase beta subunit-like PLP-dependent enzymes superfamily)
Csa1G031780	15.4 kDa class V heat shock protein; contains IPR008978 (HSP20-like chaperone)
Csa1G031790	Fiber expressed protein; contains IPR008480 (Protein of unknown function DUF761, plant), IPR025520 (Domain of unknown function DUF4408)
Csa1G031800	Blue copper protein; contains IPR008972 (Cupredoxin)
Csa1G031810	Eukaryotic translation initiation factor 3 subunit G; contains IPR017334 (Eukaryotic translation initiation factor 3 subunit G), IPR024675 (Eukaryotic translation initiation factor 3 subunit G, N-terminal)
Csa1G031820	Dehydrogenase/reductase SDR family member 13; contains IPR002347 (Glucose/ribitol dehydrogenase)
Csa1G031830	Putative CENP-E-like kinetochore protein; contains IPR011684 (KIP1-like)
Csa1G031840	Small glutamine-rich tetratricopeptide repeat-containing protein alpha; contains IPR011990 (Tetratricopeptide-like helical), IPR012336 (Thioredoxin-like fold)
Csa1G031850	Xyloglucan endotransglucosylase/hydrolase protein 9, putative; contains IPR008264 (Beta-glucanase), IPR008985 (Concanavalin A-like lectin/glucanases superfamily), IPR016455 (Xyloglucan endotransglucosylase/hydrolase)
Csa1G031860	Nascent polypeptide-associated complex subunit beta; contains IPR002715 (Nascent polypeptide-associated complex NAC domain)
Csa1G031870	Unknown protein
Csa1G031880	Regulatory protein; contains IPR005069 (Nucleotide-diphospho-sugar transferase)
Csa1G031890	Sucrose synthase; contains IPR012820 (Sucrose synthase, plant/cyanobacteria)
Csa1G031900	ARGONAUTE 1; contains IPR003100 (Argonaute/Dicer protein, PAZ), IPR012337 (Ribonuclease H-like domain), IPR014811 (Domain of unknown function DUF1785), IPR024357 (Argonaut, glycine-rich domain)
Csa1G032410	NAC domain protein,; contains IPR003441 (No apical meristem (NAM) protein)
Csa1G032420	Phosphoesterase DHHA1
Csa1G032430	RNA binding protein; contains IPR012677 (Nucleotide-binding, alpha-beta plait)
Csa1G032440	Putative At5g37260-like protein; contains IPR009057 (Homeodomain-like)
Csa1G032450	BTB/POZ domain-containing protein; contains IPR000197 (Zinc finger, TAZ-type), IPR011333 (BTB/POZ fold)
Csa1G032460	Unknown protein
Csa1G032470	UPF0426 protein At1g28150, chloroplastic
Csa1G032480	Putative uncharacterized protein T9L24.52
Csa1G032490	Kelch repeat-containing F-box family protein; contains IPR015916 (Galactose oxidase, beta-propeller)
Csa1G032990	DNA binding protein, putative; contains IPR011598 (Myc-type, basic helix-loop-helix (bHLH) domain)
Csa1G033000	Pectinesterase; contains IPR006501 (Pectinesterase inhibitor)
Csa1G033010	Microtubule-associated protein RP/EB family member; contains IPR001715 (Calponin homology domain), IPR004953 (EB1, C-terminal), IPR027328 (Microtubule-associated protein RP/EB)
Csa1G033020	Protein HVA22, putative; contains IPR004345 (TB2/DP1/HVA22-related protein)
Csa1G033030	Transcription factor, putative; contains IPR005333 (Transcription factor, TCP)
Csa1G033040	1-aminocyclopropane-1-carboxylate oxidase, putative; contains IPR005123 (Oxoglutarate/iron-dependent dioxygenase), IPR026992 (Non-haem dioxygenase N-terminal domain), IPR027443 (Isopenicillin N synthase-like)
Csa1G033050	1-aminocyclopropane-1-carboxylate oxidase; contains IPR005123 (Oxoglutarate/iron-dependent dioxygenase), IPR026992 (Non-haem dioxygenase N-terminal domain), IPR027443 (Isopenicillin N synthase-like)
Csa1G033070	Unknown protein
Csa1G033080	Phytochrome kinase substrate, putative
Csa1G033090	Activating signal cointegrator, putative; contains IPR009349 (Zinc finger, C2HC5-type)
Csa1G033100	Pentatricopeptide repeat-containing protein, putative; contains IPR002885 (Pentatricopeptide repeat), IPR011990 (Tetratricopeptide-like helical)
Csa1G033110	Unknown protein
Csa1G033120	Glutathione s-transferase, putative; contains IPR010987 (Glutathione S-transferase, C-terminal-like), IPR012336 (Thioredoxin-like fold)
Csa1G033130	Glutathione s-transferase, putative; contains IPR010987 (Glutathione S-transferase, C-terminal-like), IPR012336 (Thioredoxin-like fold)
Csa1G033140	Glutathione s-transferase, putative; contains IPR010987 (Glutathione S-transferase, C-terminal-like), IPR012336 (Thioredoxin-like fold)
Csa1G033160	Glutathione s-transferase, putative; contains IPR010987 (Glutathione S-transferase, C-terminal-like), IPR012336 (Thioredoxin-like fold)
Csa1G033170	Glutathione s-transferase, putative; contains IPR012336 (Thioredoxin-like fold)
Csa1G033180	Pentatricopeptide repeat protein; contains IPR002885 (Pentatricopeptide repeat)
Csa1G033190	Alpha/beta hydrolase fold-containing protein
Csa1G033200	MYB transcription factor; contains IPR009057 (Homeodomain-like)
Csa1G033210	Exostosin family protein; contains IPR004263 (Exostosin-like)
Csa1G033220	Unknown protein
Csa1G033230	E3 ubiquitin-protein ligase MARCH3; contains IPR011016 (Zinc finger, RING-CH-type), IPR013083 (Zinc finger, RING/FYVE/PHD-type), IPR022143 (Protein of unknown function DUF3675)
Csa1G033240	Putative uncharacterized protein F1P2.60
Csa1G033250	Dof zinc finger protein; contains IPR003851 (Zinc finger, Dof-type)
Csa1G033260	Calmodulin; contains IPR011992 (EF-hand-like domain)
Csa1G033270	Unknown protein
Csa1G033280	Lipoate-protein ligase, putative; contains IPR004143 (Biotin/lipoate A/B protein ligase)
Csa1G033290	Unknown protein
Csa1G033300	Mads box protein, putative
Csa1G033310	Chlorophyll a-b binding protein P4, chloroplastic; contains IPR022796 (Chlorophyll A-B binding protein), IPR023329 (Chlorophyll a/b binding protein domain)
Csa1G033320	Expansin; contains IPR007118 (Expansin/Lol pI), IPR014733 (Barwin-like endoglucanase)
Csa1G038320	Thioredoxin II, putative; contains IPR005746 (Thioredoxin), IPR012336 (Thioredoxin-like fold)
Csa1G038330	DUF962 domain-containing protein; contains IPR009305 (Protein of unknown function DUF962)
Csa1G038340	NAC domain-containing protein 21/22, putative; contains IPR003441 (No apical meristem (NAM) protein)
Csa1G038350	Alpha-1,2-fucosyltransferase; contains IPR004938 (Xyloglucan fucosyltransferase)
Csa1G038360	Ribulose-5-phosphate-3-epimerase; contains IPR000056 (Ribulose-phosphate 3-epimerase-like), IPR013785 (Aldolase-type TIM barrel)
Csa1G038370	Pentatricopeptide repeat-containing protein; contains IPR002885 (Pentatricopeptide repeat), IPR011990 (Tetratricopeptide-like helical)
Csa1G038380	Pseudo response regulator; contains IPR010402 (CCT domain), IPR011006 (CheY-like superfamily)
Csa1G038390	Unknown protein
Csa1G038890	ATP synthase subunit beta
Csa1G038900	Formin 2B; contains IPR003104 (Actin-binding FH2/DRF autoregulatory), IPR008973 (C2 calcium/lipid-binding domain, CaLB)
Csa1G038910	Cyclin-dependent protein kinase-like protein; contains IPR011009 (Protein kinase-like domain)
Csa1G038920	Unknown protein
Csa1G038930	Putative uncharacterized protein RAF9-1; contains IPR007493 (Protein of unknown function DUF538)
Csa1G038940	Putative uncharacterized protein F10D13.5; contains IPR008581 (Protein of unknown function DUF863, plant)
Csa1G038950	Flavin-containing monooxygenase family protein; contains IPR020946 (Flavin monooxygenase-like)
Csa1G038960	Calmodulin-binding protein-like protein; contains IPR012417 (Calmodulin-binding domain, plant)
Csa1G038970	Unknown protein; contains IPR017451 (F-box associated interaction domain)
Csa1G038980	Heparanase-2, putative; contains IPR005199 (Glycoside hydrolase, family 79)
Csa1G038990	DNA binding protein, putative; contains IPR005516 (Remorin, C-terminal)
Csa1G039000	Phytochrome-interacting factor 3; contains IPR011598 (Myc-type, basic helix-loop-helix (bHLH) domain), IPR024097 (Basic helix-loop-helix leucine zipper transcription factor)
Csa1G039010	LYR motif-containing protein 4B; contains IPR008011 (Complex 1 LYR protein)
Csa1G039020	Synaptosomal associated protein, putative; contains IPR000727 (Target SNARE coiled-coil domain)
Csa1G039030	Unknown protein; contains IPR012416 (Calmodulin binding protein-like)
Csa1G039040	Myosin-9
Csa1G039050	Zinc finger protein, putative; contains IPR015880 (Zinc finger, C2H2-like)
Csa1G039060	Diacylglycerol kinase 1, putative, expressed; contains IPR000756 (Diacylglycerol kinase, accessory domain), IPR001206 (Diacylglycerol kinase, catalytic domain), IPR002219 (Protein kinase C-like, phorbol ester/diacylglycerol binding), IPR016064 (ATP-NAD kinase-like domain)
Csa1G039070	Serine-rich platelet adhesin
Csa1G039080	Unknown protein
Csa1G039090	RNA polymerase-associated protein LEO1, putative; contains IPR007149 (Leo1-like protein)
Csa1G039100	Chaperone clpb, putative; contains IPR001270 (Chaperonin ClpA/B), IPR004176 (Clp, N-terminal), IPR019489 (Clp ATPase, C-terminal), IPR023150 (Double Clp-N motif), IPR027417 (P-loop containing nucleoside triphosphate hydrolase)
Csa1G039110	Transmembrane protein adipocyte-associated 1 homolog; contains IPR018781 (Uncharacterised protein family, transmembrane-40)
Csa1G039120	Probable tRNA pseudouridine synthase B; contains IPR002501 (Pseudouridine synthase II), IPR015947 (PUA-like domain)
Csa1G039130	Superfamily II helicase; contains IPR001650 (Helicase, C-terminal), IPR004179 (Sec63 domain), IPR014756 (Immunoglobulin E-set), IPR027417 (P-loop containing nucleoside triphosphate hydrolase)
Csa1G039140	Activating signal cointegrator 1 complex subunit; contains IPR001650 (Helicase, C-terminal), IPR004179 (Sec63 domain), IPR014001 (Helicase, superfamily 1/2, ATP-binding domain), IPR027417 (P-loop containing nucleoside triphosphate hydrolase)
Csa1G039150	Glucan endo-1,3-beta-glucosidase-like protein; contains IPR011011 (Zinc finger, FYVE/PHD-type), IPR012946 (X8)
Csa1G039160	ATP synthase gamma chain; contains IPR000131 (ATPase, F1 complex, gamma subunit), IPR023632 (ATPase, F1 complex, gamma subunit conserved site), IPR023633 (ATPase, F1 complex, gamma subunit domain)
Csa1G039170	Emb|CAB62613.1
Csa1G039180	Putative RNA-binding protein; contains IPR012677 (Nucleotide-binding, alpha-beta plait)
Csa1G039190	RNA binding protein; contains IPR012677 (Nucleotide-binding, alpha-beta plait)
Csa1G039200	Exocyst complex component; contains IPR004140 (Exocyst complex protein Exo70), IPR016159 (Cullin repeat-like-containing domain)
Csa1G039210	Putative presenilin; contains IPR006639 (Peptidase A22, presenilin signal peptide)
Csa1G039220	Glycerophosphoryl diester phosphodiesterase, putative; contains IPR004129 (Glycerophosphoryl diester phosphodiesterase)
Csa1G039230	Ninja-family protein 8; contains IPR012463 (Protein of unknown function DUF1675)
Csa1G039240	Mitochondrial import receptor subunit TOM5 homolog
Csa1G039250	DUF1118-domain-containing protein; contains IPR009500 (Protein of unknown function DUF1118)
Csa1G039260	Putative uncharacterized protein upf2
Csa1G039270	TCP transcription factor 6; contains IPR005333 (Transcription factor, TCP)
Csa1G039280	Srp40p; contains IPR025486 (Domain of unknown function DUF4378)
Csa1G039290	Phosphoprotein phosphatase; contains IPR004274 (NLI interacting factor), IPR023214 (HAD-like domain)
Csa1G039300	Unknown protein
Csa1G039310	Unknown protein
Csa1G039320	Rhomboid family protein; contains IPR002610 (Peptidase S54, rhomboid)
Csa1G039330	Lipid A export ATP-binding/permease protein MsbA; contains IPR011527 (ABC transporter, transmembrane domain, type 1), IPR027417 (P-loop containing nucleoside triphosphate hydrolase)
Csa1G039830	Cytochrome P450, putative; contains IPR001128 (Cytochrome P450)
Csa1G039840	DNA polymerase alpha subunit B family; contains IPR016722 (DNA polymerase alpha, subunit B)
Csa1G039850	Cleavage stimulation factor subunit 1-like protein; contains IPR015943 (WD40/YVTN repeat-like-containing domain), IPR020472 (G-protein beta WD-40 repeat)
Csa1G039860	Protein COBRA, putative; contains IPR006918 (Glycosyl-phosphatidyl inositol-anchored, plant)
Csa1G039870	Unknown protein
Csa1G039880	Alpha-1,4-glucan-protein synthase [UDP-forming], putative; contains IPR004901 (Reversibly glycosylated polypeptide family)
Csa1G039890	Squamosa promoter binding protein; contains IPR004333 (Transcription factor, SBP-box)
Csa1G039900	MADS-box transcription factor; contains IPR002487 (Transcription factor, K-box)
Csa1G039910	Mads box protein, putative; contains IPR002487 (Transcription factor, K-box)
Csa1G039920	Universal stress protein family protein; contains IPR014729 (Rossmann-like alpha/beta/alpha sandwich fold)
Csa1G039930	ADP,ATP carrier protein, putative; contains IPR002067 (Mitochondrial carrier protein), IPR023395 (Mitochondrial carrier domain)
Csa1G039940	Breaking of asymmetry in the stomatal lineage protein
Csa1G039950	TMV-MP30 binding protein 2C
Csa1G039960	Dof zinc finger protein; contains IPR003851 (Zinc finger, Dof-type)
Csa1G039970	Axi 1 (Auxin-independent growth promoter)-like protein; contains IPR019378 (GDP-fucose protein O-fucosyltransferase)
Csa1G039980	Transcription factor BIM1, putative; contains IPR011598 (Myc-type, basic helix-loop-helix (bHLH) domain)
Csa1G039990	PHD and RING finger domain-containing protein; contains IPR013083 (Zinc finger, RING/FYVE/PHD-type)
Csa1G040000	Unknown protein
Csa1G041530	50S ribosomal protein L7Ae; contains IPR004038 (Ribosomal protein L7Ae/L30e/S12e/Gadd45), IPR018492 (Ribosomal protein L7Ae/L8/Nhp2 family)
Csa1G041540	Serine/threonine protein kinase, putative; contains IPR011009 (Protein kinase-like domain)
Csa1G041550	TETRASPANIN family protein; contains IPR018499 (Tetraspanin/Peripherin)
Csa1G041560	Extracellular calcium sensing receptor; contains IPR001763 (Rhodanese-like domain)
Csa1G041570	Phospholipid-transporting ATPase
Csa1G042070	Phospholipid-transporting ATPase; contains IPR001757 (Cation-transporting P-type ATPase), IPR023214 (HAD-like domain)
Csa1G042090	Plant-specific domain TIGR01570 family protein; contains IPR006460 (Protein of unknown function DUF617, plant)
Csa1G042100	ATP-dependent RNA helicase, putative; contains IPR001650 (Helicase, C-terminal), IPR014001 (Helicase, superfamily 1/2, ATP-binding domain), IPR014014 (RNA helicase, DEAD-box type, Q motif), IPR025313 (Domain of unknown function DUF4217), IPR027417 (P-loop containing nucleoside triphosphate hydrolase)
Csa1G042110	Early nodulin-like protein; contains IPR008972 (Cupredoxin)
Csa1G042120	Nuclear-interacting partner of ALK; contains IPR012935 (Zinc finger, C3HC-like)
Csa1G042130	Peptidyl-prolyl cis-trans isomerase; contains IPR002130 (Cyclophilin-like peptidyl-prolyl cis-trans isomerase domain)
Csa1G042140	Single-stranded DNA-binding protein; contains IPR000424 (Primosome PriB/single-strand DNA-binding)
Csa1G042150	Universal stress protein family protein; contains IPR014729 (Rossmann-like alpha/beta/alpha sandwich fold)
Csa1G042160	AT3g18560/K24M9_5
Csa1G042170	Transcription initiation factor TFIID subunit 2; contains IPR014782 (Peptidase M1, membrane alanine aminopeptidase, N-terminal), IPR016024 (Armadillo-type fold)
Csa1G042190	DVL5; contains IPR012552 (DVL)
Csa1G042200	Lipase; contains IPR006693 (Partial AB-hydrolase lipase domain)
Csa1G042210	ATP-dependent Clp protease adapter protein clpS; contains IPR014719 (Ribosomal protein L7/L12, C-terminal/adaptor protein ClpS-like), IPR022935 (ATP-dependent Clp protease adaptor protein ClpS)
Csa1G042220	Aspartic proteinase nepenthesin-1, putative; contains IPR001461 (Peptidase A1), IPR021109 (Aspartic peptidase)
Csa1G042230	Peptidyl-tRNA hydrolase, putative; contains IPR001328 (Peptidyl-tRNA hydrolase)
Csa1G042240	Stomatal cytokinesis-defective 1; contains IPR001194 (DENN domain), IPR005112 (dDENN domain), IPR005113 (uDENN domain), IPR015943 (WD40/YVTN repeat-like-containing domain), IPR020472 (G-protein beta WD-40 repeat)
Csa1G042250	Aspartyl protease family protein; contains IPR001461 (Peptidase A1), IPR021109 (Aspartic peptidase)
Csa1G042260	Heavy metal-associated isoprenylated plant protein 26; contains IPR006121 (Heavy metal-associated domain, HMA)
Csa1G042270	Unknown protein
Csa1G042280	Unknown protein
Csa1G042290	Ethylene-responsive transcription factor; contains IPR016177 (DNA-binding, integrase-type)
Csa1G042300	Unknown protein
Csa1G042310	NADH-ubiquinone oxidoreductase 12 kDa subunit; contains IPR019377 (NADH-ubiquinone oxidoreductase, subunit 10)
Csa1G042320	Proline-rich protein; contains IPR025742 (Cleavage stimulation factor subunit 2, hinge domain), IPR026896 (Transcription termination and cleavage factor C-terminal domain)
Csa1G042330	Synaptotagmin, putative; contains IPR008973 (C2 calcium/lipid-binding domain, CaLB)
Csa1G042340	Transcription factor; contains IPR011598 (Myc-type, basic helix-loop-helix (bHLH) domain)
Csa1G042350	Myb transcription factor; contains IPR009057 (Homeodomain-like)
Csa1G042360	40S ribosomal protein S7, putative; contains IPR000554 (Ribosomal protein S7e)
Csa1G042370	Putative serine/threonine-protein kinase receptor; contains IPR011009 (Protein kinase-like domain)
Csa1G042380	G-type lectin S-receptor-like serine/threonine-protein kinase; contains IPR011009 (Protein kinase-like domain)
Csa1G042390	STAM-binding protein; contains IPR000555 (JAB1/Mov34/MPN/PAD-1)
Csa1G042400	At1g67050-like protein
Csa1G042410	Unknown protein
Csa1G042420	AP-3 complex subunit delta-1; contains IPR016024 (Armadillo-type fold), IPR017105 (Adaptor protein complex AP-3, delta subunit)
Csa1G042430	Core-2/I-branching beta-1,6-N-acetylglucosaminyltransferase family protein; contains IPR003406 (Glycosyl transferase, family 14)
Csa1G042440	Core-2/I-branching beta-1,6-N-acetylglucosaminyltransferase family protein; contains IPR003406 (Glycosyl transferase, family 14)
Csa1G042460	Calmodulin binding protein, putative; contains IPR012416 (Calmodulin binding protein-like)
Csa1G042470	Unknown protein
Csa1G042480	Putative receptor-like protein kinase; contains IPR011009 (Protein kinase-like domain)
Csa1G042490	Kinase R-like protein
Csa1G042500	Receptor-like kinase; contains IPR011009 (Protein kinase-like domain), IPR013320 (Concanavalin A-like lectin/glucanase, subgroup)
Csa1G042510	Receptor-like protein kinase; contains IPR011009 (Protein kinase-like domain), IPR013320 (Concanavalin A-like lectin/glucanase, subgroup)
Csa1G042520	Putative receptor-like protein kinase; contains IPR011009 (Protein kinase-like domain)
Csa1G042530	Wall-associated kinase, putative
Csa1G042540	Kinase R-like protein
Csa1G042550	Kinesin-like protein; contains IPR001752 (Kinesin, motor domain), IPR021881 (Protein of unknown function DUF3490), IPR027417 (P-loop containing nucleoside triphosphate hydrolase)
Csa1G042560	Lipid transfer protein; contains IPR016140 (Bifunctional inhibitor/plant lipid transfer protein/seed storage helical domain)
Csa1G042570	Reticulon family protein; contains IPR003388 (Reticulon)
Csa1G042580	Unknown protein
Csa1G042590	Putative uncharacterized protein F25P22.19
Csa1G042600	Ring finger containing protein, putative; contains IPR013083 (Zinc finger, RING/FYVE/PHD-type)
Csa1G042610	Alpha/beta fold family hydrolase; contains IPR002471 (Peptidase S9, serine active site)
Csa1G042620	UDP-N-acetylglucosamine--N-acetylmuramyl-(Pentapeptide) pyrophosphoryl-undecaprenol N-acetylglucosamine transferase, putative; contains IPR006009 (N-acetylglucosaminyltransferase, MurG)
Csa1G042630	Putative membrane protein (Precursor); contains IPR006747 (Protein of unknown function DUF599)
Csa1G042640	Poly(A) polymerase; contains IPR014492 (Poly(A) polymerase)
Csa1G042650	T-complex protein 1 subunit delta; contains IPR002423 (Chaperonin Cpn60/TCP-1), IPR027409 (GroEL-like apical domain), IPR027410 (TCP-1-like chaperonin intermediate domain), IPR027413 (GroEL-like equatorial domain)
Csa1G042660	Elongation factor 1 alpha-like factor; contains IPR000795 (Elongation factor, GTP-binding domain), IPR009000 (Translation elongation/initiation factor/Ribosomal, beta-barrel), IPR009001 (Translation elongation factor EF1A/initiation factor IF2gamma, C-terminal), IPR027417 (P-loop containing nucleoside triphosphate hydrolase)
Csa1G042670	Chaperone protein DnaJ; contains IPR001623 (DnaJ domain)
Csa1G042680	Pre-mRNA-splicing factor SPF27-like protein; contains IPR008409 (Pre-mRNA-splicing factor SPF27)
Csa1G042690	Flap endonuclease 1; contains IPR006084 (XPG/Rad2 endonuclease)
Csa1G042700	Beta-glucosidase, putative; contains IPR001360 (Glycoside hydrolase, family 1), IPR017853 (Glycoside hydrolase, superfamily)
Csa1G042710	Laccase; contains IPR017761 (Laccase)
Csa1G042720	Mitogen-activated protein kinase 9; contains IPR011009 (Protein kinase-like domain)
Csa1G042730	Protein kinase; contains IPR011009 (Protein kinase-like domain), IPR026839 (Serine/threonine-protein kinase CTR1), IPR026840 (Armadillo repeat-containing protein 3 and Serine/threonine-protein kinase CTR1)
Csa1G042740	Peptidyl-prolyl cis-trans isomerase; contains IPR001179 (Peptidyl-prolyl cis-trans isomerase, FKBP-type, domain), IPR023566 (Peptidyl-prolyl cis-trans isomerase, FKBP-type)
Csa1G042750	Putative 5 alpha steroid reductase; contains IPR010721 (Protein of unknown function DUF1295)
Csa1G042760	Thaumatin-like protein; contains IPR001938 (Thaumatin)
Csa1G042770	EH-domain-containing protein
Csa1G042790	Tubulin, beta chain; contains IPR000217 (Tubulin), IPR023123 (Tubulin, C-terminal)
Csa1G042800	N-methyltransferase 1; contains IPR013216 (Methyltransferase type 11), IPR025771 (Phosphoethanolamine N-methyltransferase)
Csa1G042820	Auxin efflux carrier; contains IPR004776 (Auxin efflux carrier)
Csa1G042830	C2 domain-containing protein; contains IPR008973 (C2 calcium/lipid-binding domain, CaLB)
Csa1G042840	Protection of telomeres 1 protein; contains IPR012340 (Nucleic acid-binding, OB-fold)
Csa1G042850	SEL-1; contains IPR011990 (Tetratricopeptide-like helical)
Csa1G042860	Down syndrome critical region protein-like protein; contains IPR005377 (Vacuolar protein sorting-associated protein 26), IPR014756 (Immunoglobulin E-set)
Csa1G042870	Transposon protein, putative, CACTA, En/Spm sub-class; contains IPR026103 (Harbinger transposase-derived nuclease)
Csa1G042880	Surfeit locus protein, putative; contains IPR002994 (Surfeit locus 1/Shy1)
Csa1G042890	Cyclin-dependent protein kinase-like protein; contains IPR011009 (Protein kinase-like domain)
Csa1G042900	Lipid transfer protein, putative; contains IPR016140 (Bifunctional inhibitor/plant lipid transfer protein/seed storage helical domain)
Csa1G042910	ABC transporter G family member; contains IPR013525 (ABC-2 type transporter), IPR027417 (P-loop containing nucleoside triphosphate hydrolase)
Csa1G042920	Jasmonate ZIM-domain protein 2; contains IPR010399 (Tify), IPR018467 (CO/COL/TOC1, conserved site)
Csa1G042930	Receptor kinase; contains IPR011009 (Protein kinase-like domain), IPR013210 (Leucine-rich repeat-containing N-terminal, type 2)
Csa1G042940	Cell division cycle-associated 7-like protein; contains IPR018866 (Zinc-finger domain of monoamine-oxidase A repressor R1)
Csa1G042950	ATP-dependent RNA helicase, putative; contains IPR001650 (Helicase, C-terminal), IPR014001 (Helicase, superfamily 1/2, ATP-binding domain), IPR014014 (RNA helicase, DEAD-box type, Q motif), IPR025313 (Domain of unknown function DUF4217), IPR027417 (P-loop containing nucleoside triphosphate hydrolase)
Csa1G042960	NF-X1 finger transcription factor, putative; contains IPR000967 (Zinc finger, NF-X1-type), IPR001841 (Zinc finger, RING-type), IPR012677 (Nucleotide-binding, alpha-beta plait), IPR019787 (Zinc finger, PHD-finger)
Csa1G042970	Dihydroorotate dehydrogenase, putative; contains IPR005720 (Dihydroorotate dehydrogenase domain), IPR012135 (Dihydroorotate dehydrogenase, class 1/ 2), IPR013785 (Aldolase-type TIM barrel)
Csa1G042980	Mitogen-activated protein kinase kinase; contains IPR011009 (Protein kinase-like domain)
Csa1G042990	Erwinia induced protein 2; contains IPR008479 (Protein of unknown function DUF760)
Csa1G043000	Transcription factor, putative; contains IPR009057 (Homeodomain-like)
Csa1G043010	Hydrolase, alpha/beta fold family protein; contains IPR022742 (Alpha/beta hydrolase, N-terminal)
Csa1G043020	Putative zinc finger protein; contains IPR013087 (Zinc finger C2H2-type/integrase DNA-binding domain)
Csa1G043030	Genome sequencing data, contig C315
Csa1G043040	Zinc finger-homeodomain protein 3; contains IPR006456 (ZF-HD homeobox protein, Cys/His-rich dimerisation domain), IPR009057 (Homeodomain-like)
Csa1G043050	Protein Nrde2; contains IPR011990 (Tetratricopeptide-like helical), IPR013633 (siRNA-mediated silencing protein NRDE-2)
Csa1G043060	Arf-GAP with GTPase, ANK repeat and PH domain-containing protein 1; contains IPR001164 (Arf GTPase activating protein)
Csa1G043070	BolA-like protein, expressed; contains IPR002634 (BolA protein)
Csa1G043090	Pentatricopeptide repeat-containing protein; contains IPR002885 (Pentatricopeptide repeat)
Csa1G043100	RING finger protein; contains IPR013083 (Zinc finger, RING/FYVE/PHD-type)
Csa1G043110	LysM domain containing protein, expressed; contains IPR002482 (Peptidoglycan-binding Lysin subgroup)
Csa1G043120	Dolichyl-diphosphooligosaccharide-protein glycosyltransferase subunit STT3A; contains IPR003674 (Oligosaccharyl transferase, STT3 subunit)
Csa1G043130	Succinyl-CoA ligase [ADP-forming] subunit alpha; contains IPR005810 (Succinyl-CoA ligase, alpha subunit), IPR016040 (NAD(P)-binding domain), IPR016102 (Succinyl-CoA synthetase-like)
Csa1G043140	DNA-binding protein RHL1
Csa1G043160	Metal transporter protein; contains IPR004813 (Oligopeptide transporter, OPT superfamily)
Csa1G043170	OO_Ba0005L10-OO_Ba0081K17.23 protein; contains IPR008507 (Protein of unknown function DUF789)
Csa1G043180	DNA-directed RNA polymerases I, II, and III subunit RPABC4; contains IPR006591 (RNA polymerase archaeal subunit P/eukaryotic subunit RPC10)
Csa1G043190	GEM-like protein; contains IPR004182 (GRAM)
Csa1G043200	Kunitz trypsin inhibitor; contains IPR002160 (Proteinase inhibitor I3, Kunitz legume)
Csa1G043210	Kunitz trypsin inhibitor; contains IPR002160 (Proteinase inhibitor I3, Kunitz legume)
Csa1G043220	Kunitz trypsin inhibitor; contains IPR002160 (Proteinase inhibitor I3, Kunitz legume)
Csa1G043230	CDT1-like protein a, chloroplastic; contains IPR014939 (CDT1 Geminin-binding domain-like)
Csa1G043250	Endosomal targeting BRO1-like domain-containing protein; contains IPR004328 (BRO1 domain)
Csa1G043260	Coiled-coil domain-containing protein 12; contains IPR013169 (mRNA splicing factor, Cwf18)
Csa1G043270	U6 snRNA-associated Sm-like protein LSm8; contains IPR010920 (Like-Sm (LSM) domain)
Csa1G043280	Serine/threonine-protein kinase RIO1; contains IPR017407 (Serine/threonine-protein kinase Rio1)
Csa1G043290	Aquaporin; contains IPR000425 (Major intrinsic protein), IPR023271 (Aquaporin-like)
Csa1G043300	Metallophosphoesterase; contains IPR004843 (Metallophosphoesterase domain)
Csa1G043310	Pentatricopeptide repeat-containing protein, putative; contains IPR002885 (Pentatricopeptide repeat), IPR011990 (Tetratricopeptide-like helical)
Csa1G043320	Testis-expressed sequence 2 protein; contains IPR019411 (Domain of unknown function DUF2404)
Csa1G044320	mRNA, clone: RTFL01-16-D09; contains IPR008507 (Protein of unknown function DUF789)
Csa1G044820	Putative ABC transporter G family member 11; contains IPR013525 (ABC-2 type transporter), IPR027417 (P-loop containing nucleoside triphosphate hydrolase)
Csa1G044830	2-oxoglutarate-dependent dioxygenase; contains IPR005123 (Oxoglutarate/iron-dependent dioxygenase), IPR026992 (Non-haem dioxygenase N-terminal domain), IPR027443 (Isopenicillin N synthase-like)
Csa1G044840	2-oxoglutarate-dependent dioxygenase; contains IPR005123 (Oxoglutarate/iron-dependent dioxygenase), IPR026992 (Non-haem dioxygenase N-terminal domain), IPR027443 (Isopenicillin N synthase-like)
Csa1G044850	Gibberellin 20 oxidase, putative; contains IPR005123 (Oxoglutarate/iron-dependent dioxygenase), IPR027443 (Isopenicillin N synthase-like)
Csa1G044860	Alcohol dehydrogenase; contains IPR002085 (Alcohol dehydrogenase superfamily, zinc-type), IPR011032 (GroES-like), IPR013149 (Alcohol dehydrogenase, C-terminal), IPR016040 (NAD(P)-binding domain)
Csa1G044870	Multidrug resistance protein MdtK; contains IPR002528 (Multi antimicrobial extrusion protein)
Csa1G044880	Short-chain dehydrogenase/reductase 1; contains IPR002347 (Glucose/ribitol dehydrogenase)
Csa1G044890	Cytochrome P450; contains IPR001128 (Cytochrome P450)
Csa1G044900	Anthranilate N-benzoyltransferase protein, putative; contains IPR003480 (Transferase), IPR023213 (Chloramphenicol acetyltransferase-like domain)
Csa1G044910	RPA-interacting protein A
Csa1G044920	Putative membrane protein (Precursor); contains IPR006747 (Protein of unknown function DUF599)
Csa1G044930	Glucuronoxylan 4-O-methyltransferase 1; contains IPR021148 (Putative polysaccharide biosynthesis protein)
Csa1G045430	DNA-binding protein-like; contains IPR011598 (Myc-type, basic helix-loop-helix (bHLH) domain)
Csa1G045440	Probable receptor-like protein kinase; contains IPR011009 (Protein kinase-like domain), IPR013320 (Concanavalin A-like lectin/glucanase, subgroup)
Csa1G045450	Probable receptor-like protein kinase; contains IPR011009 (Protein kinase-like domain)
Csa1G045460	Zinc finger protein, putative; contains IPR013083 (Zinc finger, RING/FYVE/PHD-type)
Csa1G045470	Putative ABC transporter ATP-binding protein PF0528; contains IPR000048 (IQ motif, EF-hand binding site), IPR025064 (Domain of unknown function DUF4005), IPR026082 (ABC transporter A, ABCA), IPR027417 (P-loop containing nucleoside triphosphate hydrolase)
Csa1G045480	WRKY transcription factor, putative; contains IPR003657 (DNA-binding WRKY)
Csa1G045490	1-pyrroline-5-carboxylate dehydrogenase, putative; contains IPR016161 (Aldehyde/histidinol dehydrogenase)
Csa1G045500	YLP motif-containing protein; contains IPR026314 (YLP motif-containing protein 1), IPR027417 (P-loop containing nucleoside triphosphate hydrolase)
Csa1G045510	Pectate lyase, putative; contains IPR007524 (Pectate lyase, N-terminal), IPR011050 (Pectin lyase fold/virulence factor), IPR018082 (AmbAllergen)
Csa1G045520	Synaptotagmin, putative; contains IPR008973 (C2 calcium/lipid-binding domain, CaLB), IPR013583 (Phosphoribosyltransferase C-terminal)
Csa1G045530	Unknown protein
Csa1G045540	DUF1118-domain-containing protein; contains IPR009500 (Protein of unknown function DUF1118)
Csa1G045550	Homeobox-leucine zipper-like protein; contains IPR003106 (Leucine zipper, homeobox-associated), IPR009057 (Homeodomain-like)
Csa1G045560	HPP family protein, expressed; contains IPR007065 (HPP)
Csa1G045570	Receptor-like protein kinase; contains IPR001611 (Leucine-rich repeat), IPR011009 (Protein kinase-like domain), IPR013210 (Leucine-rich repeat-containing N-terminal, type 2)
Csa1G045580	Probable peptide/nitrate transporter; contains IPR000109 (Proton-dependent oligopeptide transporter family), IPR016196 (Major facilitator superfamily domain, general substrate transporter)
Csa1G045600	Plasma membrane H+-ATPase; contains IPR001757 (Cation-transporting P-type ATPase), IPR004014 (Cation-transporting P-type ATPase, N-terminal), IPR023214 (HAD-like domain), IPR023298 (P-type ATPase, transmembrane domain)
Csa1G045610	Chaperone protein dnaJ, putative; contains IPR001623 (DnaJ domain), IPR002939 (Chaperone DnaJ, C-terminal)
Csa1G045620	Calcium dependent protein kinase 10; contains IPR011009 (Protein kinase-like domain), IPR011992 (EF-hand-like domain)
Csa1G045630	Early flowering 5 protein; contains IPR019007 (WW domain binding protein 11)
Csa1G045640	Hedgehog-interacting protein; contains IPR011042 (Six-bladed beta-propeller, TolB-like)
Csa1G045650	AAA-ATPase 1-like protein; contains IPR025753 (AAA-type ATPase, N-terminal domain), IPR027417 (P-loop containing nucleoside triphosphate hydrolase)
Csa1G045660	AAA-ATPase 1-like protein; contains IPR025753 (AAA-type ATPase, N-terminal domain), IPR027417 (P-loop containing nucleoside triphosphate hydrolase)
Csa1G045670	AAA-ATPase 1-like protein; contains IPR025753 (AAA-type ATPase, N-terminal domain), IPR027417 (P-loop containing nucleoside triphosphate hydrolase)
Csa1G045680	Putative beta-1,3-galactosyltransferase 19; contains IPR002659 (Glycosyl transferase, family 31), IPR008985 (Concanavalin A-like lectin/glucanases superfamily)
Csa1G045690	Cytoplasmic dynein light chain 2; contains IPR001372 (Dynein light chain, type 1/2)
Csa1G045700	IFA binding protein; contains IPR007656 (Zein-binding domain)
Csa1G045710	Polynucleotide 5'-hydroxyl-kinase GRC3; contains IPR010655 (Pre-mRNA cleavage complex II Clp1), IPR027417 (P-loop containing nucleoside triphosphate hydrolase)
Csa1G045720	Unknown protein
Csa1G045730	Myb transcription factor; contains IPR009057 (Homeodomain-like)
Csa1G045740	Pentatricopeptide repeat-containing protein, putative; contains IPR002625 (Smr protein/MutS2 C-terminal), IPR002885 (Pentatricopeptide repeat), IPR011990 (Tetratricopeptide-like helical)
Csa1G045750	Putative uncharacterized protein F9E10.29
Csa1G045760	AT3g47831/T23J7
Csa1G045770	Arginine/serine-rich coiled coil protein, putative
Csa1G045780	B12d-like protein; contains IPR010530 (NADH-ubiquinone reductase complex 1 MLRQ subunit)
Csa1G045790	Anaphase promoting complex subunit 8/cell division cycle protein 23-like protein; contains IPR007192 (Cdc23), IPR011990 (Tetratricopeptide-like helical)
Csa1G045800	Pentatricopeptide repeat-containing protein, putative; contains IPR002885 (Pentatricopeptide repeat), IPR011990 (Tetratricopeptide-like helical)
Csa1G045810	Unknown protein
Csa1G045820	Transcription factor Dp-1; contains IPR011991 (Winged helix-turn-helix DNA-binding domain), IPR015633 (E2F Family)
Csa1G045830	WD repeat-containing protein; contains IPR015943 (WD40/YVTN repeat-like-containing domain)
Csa1G045840	Ribosomal RNA small subunit methyltransferase G; contains IPR003682 (rRNA small subunit methyltransferase G)
Csa1G045850	Unknown protein
Csa1G045860	U-box domain-containing protein; contains IPR013083 (Zinc finger, RING/FYVE/PHD-type), IPR016024 (Armadillo-type fold)
Csa1G045870	HhH-GPD base excision DNA repair protein-related protein; contains IPR011257 (DNA glycosylase), IPR023170 (Helix-turn-helix, base-excision DNA repair, C-terminal)
Csa1G045880	Peroxidase 65, putative; contains IPR010255 (Haem peroxidase)
Csa1G045890	Gibberellin-regulated protein 1, putative; contains IPR003854 (Gibberellin regulated protein)
Csa1G045900	T10O24.15, related; contains IPR025322 (Protein of unknown function DUF4228)
Csa1G045910	Serine protease; contains IPR001940 (Peptidase S1C), IPR009003 (Trypsin-like cysteine/serine peptidase domain), IPR015724 (Serine endopeptidase DegP2)
Csa1G045920	RING-H2 finger protein ATL3I; contains IPR007667 (Hypoxia induced protein, domain)
Csa1G045930	Ubiquitin-conjugating enzyme h, putative; contains IPR016135 (Ubiquitin-conjugating enzyme/RWD-like), IPR023313 (Ubiquitin-conjugating enzyme, active site)
Csa1G045940	Ring finger protein, putative; contains IPR013083 (Zinc finger, RING/FYVE/PHD-type)
Csa1G045950	NHL repeat-containing protein-like
Csa1G045960	Thymidylate kinase
Csa1G045990	U-box domain-containing protein; contains IPR013083 (Zinc finger, RING/FYVE/PHD-type), IPR016024 (Armadillo-type fold)
Csa1G046000	Unknown protein; contains IPR007834 (DSS1/SEM1)
Csa1G046020	Phosphoglycerate mutase, putative; contains IPR013078 (Histidine phosphatase superfamily, clade-1)
Csa1G046030	RING finger protein; contains IPR013083 (Zinc finger, RING/FYVE/PHD-type)
Csa1G046040	Protein kinase; contains IPR011009 (Protein kinase-like domain)
Csa1G046050	At1g70420/F17O7_4; contains IPR012442 (Protein of unknown function DUF1645)
Csa1G046060	Poly [ADP-ribose] polymerase 15; contains IPR012317 (Poly(ADP-ribose) polymerase, catalytic domain), IPR022003 (RST domain of plant C-terminal)
Csa1G046070	Unknown protein
Csa1G046080	Dof zinc finger protein; contains IPR003851 (Zinc finger, Dof-type)
Csa1G046090	Serine/threonine-protein kinase ATM
Csa1G046100	Iron sulfur cluster assembly protein 1, mitochondrial; contains IPR011339 (ISC system FeS cluster assembly, IscU scaffold)
Csa1G046110	Boron transporter; contains IPR003020 (Bicarbonate transporter, eukaryotic)
Csa1G046130	Protein ApaG; contains IPR001943 (UVR domain), IPR007474 (ApaG domain)
Csa1G046140	MRNA, complete cds, clone: RAFL21-92-C23
Csa1G046150	Mitochondrial import inner membrane translocase subunit Tim17/Tim22/Tim23 family protein; contains IPR003397 (Mitochondrial inner membrane translocase subunit Tim17/Tim22/Tim23/peroxisomal protein PMP24)
Csa1G046160	Wall-associated receptor kinase-like protein; contains IPR025287 (Wall-associated receptor kinase galacturonan-binding domain)
Csa1G046170	Anthranilate phosphoribosyltransferase, putative; contains IPR005940 (Anthranilate phosphoribosyl transferase)
Csa1G046180	Glutaredoxin; contains IPR012336 (Thioredoxin-like fold)
Csa1G046190	Outer membrane autotransporter
Csa1G046200	Unknown protein
Csa1G046210	Leucine-rich repeat receptor-like protein kinase; contains IPR001611 (Leucine-rich repeat), IPR003591 (Leucine-rich repeat, typical subtype), IPR013210 (Leucine-rich repeat-containing N-terminal, type 2), IPR025875 (Leucine rich repeat 4)
Csa1G046220	Embryo defective 2759 protein
Csa1G046230	Ectonucleoside triphosphate diphosphohydrolase; contains IPR000407 (Nucleoside phosphatase GDA1/CD39)
Csa1G046240	Heme-binding protein, putative; contains IPR006917 (SOUL haem-binding protein), IPR011256 (Regulatory factor, effector, bacterial)
Csa1G046250	Fas-associated factor 1-like protein; contains IPR001012 (UBX), IPR006577 (UAS), IPR012336 (Thioredoxin-like fold)
Csa1G046260	Putative carboxyl-terminal proteinase; contains IPR004314 (Domain of unknown function DUF239), IPR025521 (Domain of unknown function DUF4409)
Csa1G046270	Receptor protein kinase, putative; contains IPR001611 (Leucine-rich repeat), IPR003591 (Leucine-rich repeat, typical subtype), IPR011009 (Protein kinase-like domain), IPR013210 (Leucine-rich repeat-containing N-terminal, type 2)
Csa1G046280	Galactinol-sucrose galactosyltransferase; contains IPR008811 (Raffinose synthase), IPR013785 (Aldolase-type TIM barrel)
Csa1G046300	Oleosin; contains IPR000136 (Oleosin)
Csa1G046310	S-adenosyl-L-methionine-dependent methyltransferase domain-containing protein
Csa1G046820	MYB transcription factor; contains IPR009057 (Homeodomain-like)
Csa1G046830	Armadillo repeat-containing protein; contains IPR016024 (Armadillo-type fold)
Csa1G046840	60S ribosomal protein L27A; contains IPR021131 (Ribosomal protein L18e/L15P)
Csa1G046850	Unknown protein
Csa1G046860	GRAM domain-containing protein 1B; contains IPR004182 (GRAM), IPR008973 (C2 calcium/lipid-binding domain, CaLB)
Csa1G046870	Phosphatidylinositol kinase putative; contains IPR000270 (Phox/Bem1p), IPR000433 (Zinc finger, ZZ-type), IPR009060 (UBA-like), IPR015940 (Ubiquitin-associated/translation elongation factor EF1B, N-terminal, eukaryote)
Csa1G046880	Unknown protein
Csa1G046890	ATPase protein, putative; contains IPR001270 (Chaperonin ClpA/B), IPR027417 (P-loop containing nucleoside triphosphate hydrolase)
Csa1G046900	Dehydration-induced 19-like protein; contains IPR008598 (Drought induced 19/ RING finger protein 114)
Csa1G046910	Serine/threonine-protein kinase 4; contains IPR011009 (Protein kinase-like domain)
Csa1G046920	Putative uncharacterized protein P0456E05.22
Csa1G047430	High affinity nitrate transporter; contains IPR016605 (Transporter, high affinity nitrate, Nar2)
Csa1G047440	Manganese-dependent ADP-ribose/CDP-alcohol diphosphatase; contains IPR004843 (Metallophosphoesterase domain)
Csa1G047450	Fe-S metabolism associated SufE; contains IPR003473 (Quinolinate synthetase A), IPR003808 (Fe-S metabolism associated domain, SufE-like)
Csa1G048950	Protein kinase; contains IPR011009 (Protein kinase-like domain)
Csa1G049460	Speckle-type POZ protein; contains IPR000197 (Zinc finger, TAZ-type), IPR011333 (BTB/POZ fold)
Csa1G049960	Pectate lyase; contains IPR011050 (Pectin lyase fold/virulence factor), IPR018082 (AmbAllergen)
Csa1G049980	Putative Ufm1-specific protease; contains IPR012462 (Peptidase C78, ubiquitin fold modifier-specific peptidase 1/ 2)
Csa1G049990	Unknown protein
Csa1G050000	Pentatricopeptide repeat-containing protein, putative; contains IPR002885 (Pentatricopeptide repeat), IPR011990 (Tetratricopeptide-like helical)
Csa1G050020	Programmed cell death protein; contains IPR003891 (Initiation factor eIF-4 gamma, MA3), IPR016024 (Armadillo-type fold)
Csa1G050030	TPR repeat-containing protein; contains IPR011990 (Tetratricopeptide-like helical)
Csa1G050040	Exodeoxyribonuclease; contains IPR004808 (Exodeoxyribonuclease III xth), IPR005135 (Endonuclease/exonuclease/phosphatase)
Csa1G050050	Putative zinc finger protein; contains IPR003347 (JmjC domain), IPR003349 (Transcription factor jumonji, JmjN), IPR013087 (Zinc finger C2H2-type/integrase DNA-binding domain)
Csa1G050060	Zinc finger CCCH domain-containing protein; contains IPR000571 (Zinc finger, CCCH-type)
Csa1G050070	RPM1-interacting protein 4-like protein; contains IPR008700 (Pathogenic type III effector avirulence factor Avr cleavage site)
Csa1G050080	Unknown protein
Csa1G050090	Phosphopantothenoylcysteine decarboxylase; contains IPR003382 (Flavoprotein)
Csa1G050100	GDSL esterase/lipase; contains IPR001087 (Lipase, GDSL)
Csa1G050110	RING finger protein; contains IPR013083 (Zinc finger, RING/FYVE/PHD-type)
Csa1G050120	Unknown protein
Csa1G050130	B3 domain-containing protein; contains IPR015300 (DNA-binding pseudobarrel domain)
Csa1G050140	Telomere length regulation protein TEL2, putative; contains IPR016024 (Armadillo-type fold), IPR019337 (Telomere length regulation protein, conserved domain)
Csa1G050150	Ribosome-like protein; contains IPR001911 (Ribosomal protein S21)
Csa1G050160	Sentrin-specific protease; contains IPR003653 (Peptidase C48, SUMO/Sentrin/Ubl1)
Csa1G050170	26S proteasome non-ATPase regulatory subunit; contains IPR000717 (Proteasome component (PCI) domain), IPR019585 (26S proteasome, regulatory subunit Rpn7)
Csa1G050180	Probable ubiquinone biosynthesis protein UbiB; contains IPR011009 (Protein kinase-like domain)
Csa1G050190	Putative uncharacterized protein T29H11_260
Csa1G050200	Nucleoside diphosphate kinase; contains IPR001564 (Nucleoside diphosphate kinase)
Csa1G050210	Anthranilate N-benzoyltransferase; contains IPR003480 (Transferase), IPR023213 (Chloramphenicol acetyltransferase-like domain)
Csa1G050220	Anthranilate N-benzoyltransferase; contains IPR003480 (Transferase), IPR023213 (Chloramphenicol acetyltransferase-like domain)
Csa1G050230	Unknown protein
Csa1G050240	Glyceraldehyde-3-phosphate dehydrogenase; contains IPR020831 (Glyceraldehyde/Erythrose phosphate dehydrogenase family)
Csa1G050250	Glyceraldehyde-3-phosphate dehydrogenase; contains IPR020831 (Glyceraldehyde/Erythrose phosphate dehydrogenase family)
Csa1G050260	Unknown protein
Csa1G050270	Emb|CAB62340.1
Csa1G050280	4-coumarate-CoA ligase; contains IPR000873 (AMP-dependent synthetase/ligase), IPR025110 (Domain of unknown function DUF4009)
Csa1G050290	4-coumarate-CoA ligase; contains IPR000873 (AMP-dependent synthetase/ligase), IPR025110 (Domain of unknown function DUF4009)
Csa1G050300	4-coumarate-CoA ligase; contains IPR000873 (AMP-dependent synthetase/ligase), IPR025110 (Domain of unknown function DUF4009)
Csa1G050310	WD-repeat protein; contains IPR015943 (WD40/YVTN repeat-like-containing domain)
Csa1G050320	Auxin-independent growth promoter-like protein; contains IPR019378 (GDP-fucose protein O-fucosyltransferase)
Csa1G050330	Auxin-independent growth promoter-like protein; contains IPR019378 (GDP-fucose protein O-fucosyltransferase)
Csa1G050340	Adenylate kinase B; contains IPR000850 (Adenylate kinase), IPR027417 (P-loop containing nucleoside triphosphate hydrolase)
Csa1G050350	Unknown protein
Csa1G050360	Malate synthase; contains IPR001465 (Malate synthase), IPR011076 (Malate synthase-like)
Csa1G050370	Receptor protein kinase-like protein; contains IPR001611 (Leucine-rich repeat), IPR003591 (Leucine-rich repeat, typical subtype), IPR011009 (Protein kinase-like domain), IPR013320 (Concanavalin A-like lectin/glucanase, subgroup)
Csa1G050380	Argininosuccinate synthase; contains IPR001518 (Argininosuccinate synthase), IPR024074 (Argininosuccinate synthetase, catalytic/multimerisation domain body)
Csa1G050390	WD-repeat protein, putative; contains IPR015943 (WD40/YVTN repeat-like-containing domain)
Csa1G050400	Argininosuccinate synthase, putative; contains IPR001518 (Argininosuccinate synthase), IPR024074 (Argininosuccinate synthetase, catalytic/multimerisation domain body)
Csa1G050410	Cycloeucalenol cycloisomerase
Csa1G050420	Elongation factor 1 beta; contains IPR010987 (Glutathione S-transferase, C-terminal-like), IPR014717 (Translation elongation factor EF1B/ribosomal protein S6)
Csa1G050430	Katanin p60 ATPase-containing subunit A-like protein; contains IPR008984 (SMAD/FHA domain), IPR027417 (P-loop containing nucleoside triphosphate hydrolase)
Csa1G050440	Unknown protein
Csa1G050450	UPF0428 protein CXorf56; contains IPR003746 (Protein of unknown function DUF167)
Csa1G050460	Putative uncharacterized protein OJ1789_C07.22
Csa1G050470	Exocyst complex component, putative; contains IPR004140 (Exocyst complex protein Exo70), IPR016159 (Cullin repeat-like-containing domain)
Csa1G050480	F-box family protein; contains IPR001810 (F-box domain, cyclin-like), IPR002893 (Zinc finger, MYND-type), IPR011990 (Tetratricopeptide-like helical)
Csa1G050490	Ubiquitin-like modifier-activating enzyme; contains IPR016040 (NAD(P)-binding domain)
Csa1G050500	Deoxycytidylate deaminase, putative; contains IPR015517 (Cytidine deaminase)
Csa1G050510	cDNA clone:J013073G03, full insert sequence
Csa1G050520	DUF579 protein; contains IPR021148 (Putative polysaccharide biosynthesis protein)
Csa1G050530	Unknown protein
Csa1G050540	Molybdenum cofactor sulfurase; contains IPR015421 (Pyridoxal phosphate-dependent transferase, major region, subdomain 1)
Csa1G050560	Protein transport protein sec61 gamma subunit
Csa1G050570	Thylakoid lumenal 17.9 kDa protein
Csa1G050580	Unknown protein
Csa1G051590	Squamosa promoter binding protein; contains IPR004333 (Transcription factor, SBP-box)
Csa1G051600	SUMO-activating enzyme subunit 1B-1; contains IPR016040 (NAD(P)-binding domain)
Csa1G051610	ADP,ATP carrier protein, putative; contains IPR023395 (Mitochondrial carrier domain)
Csa1G051620	Heavy-metal-associated domain--containing protein; contains IPR006121 (Heavy metal-associated domain, HMA)
Csa1G051630	Acyl ACP-thioesterase; contains IPR002864 (Acyl-ACP thioesterase)
Csa1G051640	Unknown protein; contains IPR025520 (Domain of unknown function DUF4408)
Csa1G051650	Dehydrogenase/reductase SDR family protein 7-like; contains IPR002347 (Glucose/ribitol dehydrogenase)
Csa1G051660	Dehydrogenase/reductase SDR family protein 7-like; contains IPR002347 (Glucose/ribitol dehydrogenase)
Csa1G051690	Auxin-induced protein 6B; contains IPR003676 (Auxin responsive SAUR protein)
Csa1G051700	TPD1
Csa1G051710	Bidirectional sugar transporter N3; contains IPR004316 (SWEET sugar transporter)
Csa1G051720	Bidirectional sugar transporter N3; contains IPR004316 (SWEET sugar transporter)
Csa1G051730	Cyclin-dependent protein kinase-like; contains IPR011009 (Protein kinase-like domain)
Csa1G051740	Transcription factor; contains IPR011598 (Myc-type, basic helix-loop-helix (bHLH) domain)
Csa1G051750	Ripening-regulated protein
Csa1G051760	Inducer of CBF expression 1; contains IPR011598 (Myc-type, basic helix-loop-helix (bHLH) domain)
Csa1G051770	Centromere protein S; contains IPR003162 (Transcription factor TAFII-31), IPR009072 (Histone-fold)
Csa1G051780	Chromosome undetermined scaffold_120, whole genome shotgun sequence; contains IPR015943 (WD40/YVTN repeat-like-containing domain)
Csa1G051790	Chromophore lyase CpcT/CpeT; contains IPR010404 (Chromophore lyase CpcT/CpeT)
Csa1G051800	Unknown protein
Csa1G051810	Calnexin, putative; contains IPR001580 (Calreticulin/calnexin), IPR008985 (Concanavalin A-like lectin/glucanases superfamily)
Csa1G051820	Putative receptor protein kinase; contains IPR001611 (Leucine-rich repeat), IPR003591 (Leucine-rich repeat, typical subtype), IPR011009 (Protein kinase-like domain), IPR013210 (Leucine-rich repeat-containing N-terminal, type 2), IPR013320 (Concanavalin A-like lectin/glucanase, subgroup), IPR025875 (Leucine rich repeat 4)
Csa1G051830	Protein root hair specific 4
Csa1G051840	Peroxidase; contains IPR010255 (Haem peroxidase)
Csa1G051850	Receptor-like protein kinase; contains IPR001611 (Leucine-rich repeat), IPR003591 (Leucine-rich repeat, typical subtype), IPR013210 (Leucine-rich repeat-containing N-terminal, type 2), IPR025875 (Leucine rich repeat 4)
Csa1G051860	Receptor-like protein kinase; contains IPR001611 (Leucine-rich repeat), IPR003591 (Leucine-rich repeat, typical subtype), IPR013210 (Leucine-rich repeat-containing N-terminal, type 2), IPR025875 (Leucine rich repeat 4)
Csa1G051870	Probable leucine-rich repeat receptor-like protein kinase; contains IPR001611 (Leucine-rich repeat), IPR003591 (Leucine-rich repeat, typical subtype), IPR013210 (Leucine-rich repeat-containing N-terminal, type 2)
Csa1G051880	Probable leucine-rich repeat receptor-like protein kinase; contains IPR001611 (Leucine-rich repeat), IPR003591 (Leucine-rich repeat, typical subtype), IPR013210 (Leucine-rich repeat-containing N-terminal, type 2)
Csa1G051900	Unknown protein; contains IPR002885 (Pentatricopeptide repeat)
Csa1G051910	Plastid ribulose-1,5 bisphosphate carboxylase/oxygenase large subunit N-methyltransferase-related protein; contains IPR001214 (SET domain), IPR015353 (Rubisco LS methyltransferase, substrate-binding domain)
Csa1G056910	Unknown protein; contains IPR013219 (Ribosomal protein S27/S33, mitochondrial)
Csa1G056920	Cationic amino acid transporter; contains IPR002293 (Amino acid/polyamine transporter I)
Csa1G056940	UDP-glycosyltransferase 1; contains IPR002213 (UDP-glucuronosyl/UDP-glucosyltransferase)
Csa1G056960	Receptor-like kinase; contains IPR011009 (Protein kinase-like domain), IPR013320 (Concanavalin A-like lectin/glucanase, subgroup), IPR016187 (C-type lectin fold)
Csa1G056970	Allantoate amidohydrolase; contains IPR002933 (Peptidase M20)
Csa1G056980	Zinc-binding protein; contains IPR006734 (Protein of unknown function DUF597)
Csa1G056990	Unknown protein
Csa1G057000	50S ribosomal protein L7/L12, putative; contains IPR000206 (Ribosomal protein L7/L12), IPR015608 (Ribosomal protein L7/L12, chloroplast)
Csa1G057010	Bifunctional purine biosynthesis protein purH; contains IPR002695 (AICARFT/IMPCHase bienzyme), IPR016193 (Cytidine deaminase-like), IPR024051 (AICAR transformylase domain)
Csa1G057020	Unknown protein
Csa1G057030	Protein FAR1-related sequence 1; contains IPR004330 (FAR1 DNA binding domain), IPR007527 (Zinc finger, SWIM-type), IPR018289 (MULE transposase domain)
Csa1G057040	Kinase family protein; contains IPR000270 (Phox/Bem1p), IPR011009 (Protein kinase-like domain)
Csa1G057050	Probable potassium transport system protein kup; contains IPR003855 (K+ potassium transporter)
Csa1G057060	Probable potassium transport system protein kup; contains IPR003855 (K+ potassium transporter)
Csa1G058060	Gb|AAC79135.1
Csa1G058070	Ankyrin repeat-containing protein; contains IPR020683 (Ankyrin repeat-containing domain), IPR026961 (PGG domain)
Csa1G058080	Ankyrin repeat-containing protein; contains IPR020683 (Ankyrin repeat-containing domain), IPR026961 (PGG domain)
Csa1G058090	Ankyrin repeat-containing protein; contains IPR020683 (Ankyrin repeat-containing domain), IPR026961 (PGG domain)
Csa1G058100	Ankyrin repeat-containing protein, putative; contains IPR020683 (Ankyrin repeat-containing domain)
Csa1G058110	Ankyrin repeat-containing protein; contains IPR020683 (Ankyrin repeat-containing domain), IPR026961 (PGG domain)
Csa1G058120	Ankyrin repeat-containing protein; contains IPR020683 (Ankyrin repeat-containing domain), IPR026961 (PGG domain)
Csa1G058130	Disease resistance response/ dirigent-like protein; contains IPR004265 (Plant disease resistance response protein)
Csa1G058140	Monoglyceride lipase; contains IPR000073 (Alpha/beta hydrolase fold-1), IPR022742 (Alpha/beta hydrolase, N-terminal)
Csa1G058150	Stigma-specific Stig1 family protein; contains IPR006969 (Stigma-specific protein Stig1)
Csa1G058160	Ankyrin repeat-containing protein, putative; contains IPR020683 (Ankyrin repeat-containing domain)
Csa1G058660	Ankyrin repeat-containing protein, putative; contains IPR020683 (Ankyrin repeat-containing domain)
Csa1G058670	Putative retroelement pol polyprotein
Csa1G058680	Putative retroelement pol polyprotein
Csa1G059180	Ankyrin repeat-containing protein, putative; contains IPR020683 (Ankyrin repeat-containing domain)
Csa1G059190	F12F1.23 protein; contains IPR025287 (Wall-associated receptor kinase galacturonan-binding domain)
Csa1G059200	Pectate lyase, putative; contains IPR011050 (Pectin lyase fold/virulence factor), IPR018082 (AmbAllergen)
Csa1G059210	Ankyrin repeat-containing protein; contains IPR020683 (Ankyrin repeat-containing domain)
Csa1G059710	Stigma-specific Stig1 family protein; contains IPR006969 (Stigma-specific protein Stig1)
Csa1G059720	TIR-NBS-LRR type disease resistance protein
Csa1G059730	Ankyrin repeat-containing protein; contains IPR020683 (Ankyrin repeat-containing domain)
Csa1G059750	Unknown protein
Csa1G059760	Ankyrin repeat family protein; contains IPR020683 (Ankyrin repeat-containing domain)
Csa1G060760	Unknown protein
Csa1G060770	Unknown protein
Csa1G060780	Ankyrin repeat family protein; contains IPR020683 (Ankyrin repeat-containing domain)
Csa1G062280	Ankyrin repeat family protein; contains IPR020683 (Ankyrin repeat-containing domain)
Csa1G062290	Aspartic proteinase; contains IPR001461 (Peptidase A1), IPR011001 (Saposin-like), IPR021109 (Aspartic peptidase)
Csa1G062300	F-box family protein-like
Csa1G062310	Aminomethyltransferase; contains IPR006223 (Glycine cleavage system T protein), IPR027266 (GTP-binding protein TrmE/Glycine cleavage system T protein, domain 1)
Csa1G062330	Unknown protein
Csa1G062340	Unknown protein
Csa1G062350	Laccase-like protein; contains IPR008972 (Cupredoxin)
Csa1G062360	Endonuclease/exonuclease/phosphatase family protein; contains IPR001876 (Zinc finger, RanBP2-type), IPR005135 (Endonuclease/exonuclease/phosphatase)
Csa1G062370	Glucan endo-13-beta-glucosidase; contains IPR000490 (Glycoside hydrolase, family 17), IPR012946 (X8), IPR017853 (Glycoside hydrolase, superfamily)
Csa1G062380	Phosphoadenosine phosphosulfate reductase; contains IPR004508 (Thioredoxin-independent 5'-adenylylsulphate reductase), IPR012336 (Thioredoxin-like fold)
Csa1G062880	Lactoylglutathione lyase; contains IPR004360 (Glyoxalase/fosfomycin resistance/dioxygenase domain), IPR004361 (Glyoxalase I)
Csa1G062890	Autophagy 8b; contains IPR004241 (Autophagy protein Atg8 ubiquitin-like)
Csa1G062900	Putative beta-1,3-galactosyltransferase 8; contains IPR002659 (Glycosyl transferase, family 31), IPR025298 (Domain of unknown function DUF4094)
Csa1G062910	Arabidopsis thaliana genomic DNA, chromosome 5, P1 clone:MOK16; contains IPR007608 (Senescence regulator)
Csa1G062920	Glycogen synthase; contains IPR005085 (Carbohydrate binding module family 25), IPR011835 (Glycogen/starch synthase, ADP-glucose type)
Csa1G062930	ATP synthase gamma chain; contains IPR000131 (ATPase, F1 complex, gamma subunit), IPR023632 (ATPase, F1 complex, gamma subunit conserved site), IPR023633 (ATPase, F1 complex, gamma subunit domain)
Csa1G062940	Pentatricopeptide repeat-containing protein; contains IPR002885 (Pentatricopeptide repeat)
Csa1G062950	Pentatricopeptide repeat-containing protein
Csa1G062960	Peroxidase; contains IPR010255 (Haem peroxidase)
Csa1G062970	Unknown protein
Csa1G062980	Unknown protein
Csa1G063480	Arabidopsis thaliana genomic DNA, chromosome 5, P1 clone:MOK16; contains IPR007608 (Senescence regulator)
Csa1G063490	Unknown protein
Csa1G063500	GPI-anchored protein, putative
Csa1G063510	Unknown protein
Csa1G063520	FeS assembly protein SufB; contains IPR000825 (SUF system FeS cluster assembly, SufBD)
Csa1G063530	RNA-binding protein; contains IPR012677 (Nucleotide-binding, alpha-beta plait)
Csa1G063540	Polyadenylate-binding protein; contains IPR012677 (Nucleotide-binding, alpha-beta plait)
Csa1G063550	RNA-binding protein; contains IPR012677 (Nucleotide-binding, alpha-beta plait)
Csa1G063560	16.9 kDa class I heat shock protein 1; contains IPR008978 (HSP20-like chaperone)
Csa1G063570	Abnormal spindle-like microcephaly-associated protein-like protein; contains IPR000048 (IQ motif, EF-hand binding site), IPR001715 (Calponin homology domain), IPR016024 (Armadillo-type fold), IPR027417 (P-loop containing nucleoside triphosphate hydrolase)
Csa1G063580	Tobamovirus multiplication 1; contains IPR009457 (Domain of unknown function DUF1084)
Csa1G063590	Pentatricopeptide repeat-containing protein; contains IPR002885 (Pentatricopeptide repeat), IPR011990 (Tetratricopeptide-like helical)
Csa1G063600	Unknown protein
Csa1G063610	Calcium-independent phospholipase A2-gamma; contains IPR001611 (Leucine-rich repeat), IPR003591 (Leucine-rich repeat, typical subtype), IPR016024 (Armadillo-type fold), IPR016035 (Acyl transferase/acyl hydrolase/lysophospholipase)
Csa1G063620	Unknown protein
Csa1G063630	Pseudouridine synthase family protein; contains IPR020103 (Pseudouridine synthase, catalytic domain)
Csa1G063640	Probable inactive beta-glucosidase 14; contains IPR017853 (Glycoside hydrolase, superfamily)
Csa1G064140	Pseudouridine synthase family protein; contains IPR020103 (Pseudouridine synthase, catalytic domain)
Csa1G064150	Beta-glucosidase, putative; contains IPR001360 (Glycoside hydrolase, family 1), IPR017853 (Glycoside hydrolase, superfamily)
Csa1G064160	Tryptophan synthase beta chain, putative; contains IPR006654 (Tryptophan synthase, beta chain)
Csa1G064170	Tryptophan synthase beta chain, putative; contains IPR023026 (Tryptophan synthase beta chain/beta chain-like)
Csa1G064670	Homeobox-leucine zipper protein ATHB-14; contains IPR002913 (START domain), IPR009057 (Homeodomain-like)
Csa1G064680	ROP-interactive CRIB motif-containing protein 1; contains IPR000095 (PAK-box/P21-Rho-binding)
Csa1G064690	Nuclear transport factor, putative; contains IPR002075 (Nuclear transport factor 2)
Csa1G064700	Xyloglucan endotransglucosylase/hydrolase protein A, putative; contains IPR008264 (Beta-glucanase), IPR008985 (Concanavalin A-like lectin/glucanases superfamily), IPR016455 (Xyloglucan endotransglucosylase/hydrolase)
Csa1G064710	Chaperone protein dnaj, putative; contains IPR001623 (DnaJ domain)
Csa1G064730	1-aminocyclopropane-1-carboxylate oxidase 4; contains IPR005123 (Oxoglutarate/iron-dependent dioxygenase), IPR026992 (Non-haem dioxygenase N-terminal domain), IPR027443 (Isopenicillin N synthase-like)
Csa1G064740	Putative pyruvate, phosphate dikinase regulatory protein; contains IPR005177 (Bifunctional kinase-pyrophosphorylase)
Csa1G064750	Unknown protein
Csa1G064760	Harpin-induced protein; contains IPR004864 (Late embryogenesis abundant protein, LEA-14)
Csa1G064770	Unknown protein
Csa1G064780	Cysteine-rich receptor-like protein kinase; contains IPR002902 (Gnk2-homologous domain), IPR011009 (Protein kinase-like domain), IPR013320 (Concanavalin A-like lectin/glucanase, subgroup)
Csa1G064790	Cysteine-rich receptor-like protein kinase; contains IPR002902 (Gnk2-homologous domain), IPR011009 (Protein kinase-like domain)
Csa1G064800	Cysteine-rich receptor-like protein kinase; contains IPR002902 (Gnk2-homologous domain), IPR011009 (Protein kinase-like domain), IPR013320 (Concanavalin A-like lectin/glucanase, subgroup)
Csa1G064810	Retrotransposon protein, putative, Ty1-copia subclass
Csa1G064820	Cysteine-rich receptor-like protein kinase; contains IPR002902 (Gnk2-homologous domain), IPR011009 (Protein kinase-like domain), IPR013320 (Concanavalin A-like lectin/glucanase, subgroup)
Csa1G064830	Cysteine-rich receptor-like protein kinase
Csa1G064840	Cysteine-rich repeat secretory protein; contains IPR002902 (Gnk2-homologous domain)
Csa1G064850	Cysteine-rich repeat secretory protein; contains IPR002902 (Gnk2-homologous domain)
Csa1G064860	Retrotransposon protein, putative, unclassified; contains IPR005162 (Retrotransposon gag protein)
Csa1G064870	Receptor-like protein kinase; contains IPR002902 (Gnk2-homologous domain), IPR011009 (Protein kinase-like domain), IPR013320 (Concanavalin A-like lectin/glucanase, subgroup)
Csa1G065370	Cysteine-rich receptor-like protein kinase; contains IPR002902 (Gnk2-homologous domain), IPR011009 (Protein kinase-like domain), IPR013320 (Concanavalin A-like lectin/glucanase, subgroup)
Csa1G065380	Cysteine-rich receptor-like protein kinase; contains IPR002902 (Gnk2-homologous domain), IPR011009 (Protein kinase-like domain), IPR013320 (Concanavalin A-like lectin/glucanase, subgroup)
Csa1G065390	Receptor-like protein kinase; contains IPR011009 (Protein kinase-like domain)
Csa1G065400	Cysteine-rich repeat secretory protein; contains IPR002902 (Gnk2-homologous domain)
Csa1G065410	Membrane protein-like; contains IPR002781 (Transmembrane protein TauE like)
Csa1G065420	Receptor-like protein kinase; contains IPR002902 (Gnk2-homologous domain), IPR011009 (Protein kinase-like domain), IPR013320 (Concanavalin A-like lectin/glucanase, subgroup)
Csa1G065920	Cysteine-rich receptor-like protein kinase; contains IPR002902 (Gnk2-homologous domain), IPR013320 (Concanavalin A-like lectin/glucanase, subgroup)
Csa1G065930	Cysteine-rich receptor-like protein kinase; contains IPR002902 (Gnk2-homologous domain), IPR011009 (Protein kinase-like domain), IPR013320 (Concanavalin A-like lectin/glucanase, subgroup)
Csa1G065950	Cysteine-rich receptor-like protein kinase; contains IPR002902 (Gnk2-homologous domain)
Csa1G065960	Transcription factor; contains IPR011598 (Myc-type, basic helix-loop-helix (bHLH) domain)
Csa1G065970	Thioredoxin; contains IPR005746 (Thioredoxin), IPR012336 (Thioredoxin-like fold)
Csa1G065980	Kinesin, putative; contains IPR001752 (Kinesin, motor domain), IPR027417 (P-loop containing nucleoside triphosphate hydrolase)
Csa1G066480	Oxygen-evolving enhancer protein 3-2; contains IPR008797 (Photosystem II PsbQ, oxygen evolving complex), IPR023222 (PsbQ-like domain)
Csa1G066490	Putative uncharacterized protein At1g11500/T23J18_31; contains IPR009606 (Protein of unknown function DUF1218)
Csa1G066510	(2R)-phospho-3-sulfolactate synthase-like; contains IPR003830 ((2R)-phospho-3-sulpholactate synthase, ComA), IPR013785 (Aldolase-type TIM barrel), IPR015500 (Peptidase S8, subtilisin-related)
Csa1G066520	BTB/POZ domain-containing protein; contains IPR011333 (BTB/POZ fold), IPR027356 (NPH3 domain)
Csa1G066530	Translation initiation factor-related; contains IPR010433 (Plant specific eukaryotic initiation factor 4B)
Csa1G066550	Terpenoid synthase 17; contains IPR008930 (Terpenoid cyclases/protein prenyltransferase alpha-alpha toroid), IPR008949 (Terpenoid synthase)
Csa1G066560	Terpenoid synthase 18; contains IPR008930 (Terpenoid cyclases/protein prenyltransferase alpha-alpha toroid), IPR008949 (Terpenoid synthase)
Csa1G066570	Putative sesquiterpene synthase; contains IPR008930 (Terpenoid cyclases/protein prenyltransferase alpha-alpha toroid)
Csa1G070080	Unknown protein; contains IPR008930 (Terpenoid cyclases/protein prenyltransferase alpha-alpha toroid)
Csa1G070580	Pro-resilin
Csa1G070590	Transcription factor, putative; contains IPR011598 (Myc-type, basic helix-loop-helix (bHLH) domain)
Csa1G070600	Serine/threonine-protein kinase; contains IPR000858 (S-locus glycoprotein), IPR001480 (Bulb-type lectin domain), IPR003609 (Apple-like), IPR011009 (Protein kinase-like domain), IPR021820 (S-locus receptor kinase, C-terminal)
Csa1G070610	Serine/threonine-protein kinase; contains IPR000858 (S-locus glycoprotein), IPR001480 (Bulb-type lectin domain), IPR003609 (Apple-like), IPR011009 (Protein kinase-like domain), IPR013320 (Concanavalin A-like lectin/glucanase, subgroup), IPR021820 (S-locus receptor kinase, C-terminal)
Csa1G070620	Serine/threonine-protein kinase; contains IPR000742 (Epidermal growth factor-like domain), IPR000858 (S-locus glycoprotein), IPR001480 (Bulb-type lectin domain), IPR003609 (Apple-like), IPR011009 (Protein kinase-like domain), IPR013320 (Concanavalin A-like lectin/glucanase, subgroup), IPR021820 (S-locus receptor kinase, C-terminal)
Csa1G071130	Serine/threonine-protein kinase; contains IPR000858 (S-locus glycoprotein), IPR001480 (Bulb-type lectin domain), IPR003609 (Apple-like), IPR011009 (Protein kinase-like domain)
Csa1G071140	Serine/threonine-protein kinase; contains IPR000858 (S-locus glycoprotein), IPR001480 (Bulb-type lectin domain), IPR003609 (Apple-like), IPR011009 (Protein kinase-like domain)
Csa1G071150	Serine/threonine-protein kinase; contains IPR000858 (S-locus glycoprotein), IPR001480 (Bulb-type lectin domain), IPR003609 (Apple-like), IPR011009 (Protein kinase-like domain), IPR013320 (Concanavalin A-like lectin/glucanase, subgroup)
Csa1G071160	Serine/threonine-protein kinase; contains IPR000742 (Epidermal growth factor-like domain), IPR000858 (S-locus glycoprotein), IPR001480 (Bulb-type lectin domain), IPR003609 (Apple-like), IPR011009 (Protein kinase-like domain), IPR013320 (Concanavalin A-like lectin/glucanase, subgroup)
Csa1G071170	Serine/threonine-protein kinase; contains IPR000742 (Epidermal growth factor-like domain), IPR000858 (S-locus glycoprotein), IPR001480 (Bulb-type lectin domain), IPR003609 (Apple-like), IPR011009 (Protein kinase-like domain), IPR013320 (Concanavalin A-like lectin/glucanase, subgroup)
Csa1G071180	Putative receptor-like serine-threonine protein kinase; contains IPR011009 (Protein kinase-like domain), IPR013320 (Concanavalin A-like lectin/glucanase, subgroup)
Csa1G071190	Serine/threonine-protein kinase; contains IPR000858 (S-locus glycoprotein), IPR001480 (Bulb-type lectin domain), IPR003609 (Apple-like), IPR011009 (Protein kinase-like domain)
Csa1G071200	Serine/threonine-protein kinase; contains IPR000858 (S-locus glycoprotein), IPR001480 (Bulb-type lectin domain), IPR003609 (Apple-like), IPR013320 (Concanavalin A-like lectin/glucanase, subgroup)
Csa1G071210	Serine/threonine-protein kinase; contains IPR000858 (S-locus glycoprotein), IPR001480 (Bulb-type lectin domain), IPR003609 (Apple-like)
Csa1G071220	Serine/threonine-protein kinase; contains IPR000858 (S-locus glycoprotein), IPR001480 (Bulb-type lectin domain), IPR003609 (Apple-like), IPR013320 (Concanavalin A-like lectin/glucanase, subgroup)
Csa1G071230	Serine/threonine-protein kinase; contains IPR000858 (S-locus glycoprotein), IPR001480 (Bulb-type lectin domain), IPR003609 (Apple-like), IPR013320 (Concanavalin A-like lectin/glucanase, subgroup)
Csa1G071240	Serine/threonine-protein kinase; contains IPR000858 (S-locus glycoprotein), IPR001480 (Bulb-type lectin domain), IPR003609 (Apple-like), IPR011009 (Protein kinase-like domain), IPR013320 (Concanavalin A-like lectin/glucanase, subgroup)
Csa1G071250	Serine/threonine-protein kinase; contains IPR011009 (Protein kinase-like domain)
Csa1G071260	Serine/threonine-protein kinase; contains IPR000858 (S-locus glycoprotein), IPR001480 (Bulb-type lectin domain), IPR003609 (Apple-like)
Csa1G071270	Serine/threonine-protein kinase; contains IPR000858 (S-locus glycoprotein), IPR001480 (Bulb-type lectin domain), IPR003609 (Apple-like), IPR011009 (Protein kinase-like domain), IPR013320 (Concanavalin A-like lectin/glucanase, subgroup)
Csa1G071280	Serine/threonine-protein kinase; contains IPR000858 (S-locus glycoprotein), IPR001480 (Bulb-type lectin domain), IPR003609 (Apple-like), IPR011009 (Protein kinase-like domain), IPR013320 (Concanavalin A-like lectin/glucanase, subgroup)
Csa1G071790	Serine/threonine-protein kinase; contains IPR000858 (S-locus glycoprotein), IPR001480 (Bulb-type lectin domain), IPR003609 (Apple-like), IPR011009 (Protein kinase-like domain), IPR013320 (Concanavalin A-like lectin/glucanase, subgroup)
Csa1G071800	Calmodulin-like protein 1; contains IPR011992 (EF-hand-like domain)
Csa1G071810	Zinc finger protein CONSTANS-like protein; contains IPR000315 (Zinc finger, B-box)
Csa1G071820	Ribonuclease H; contains IPR012337 (Ribonuclease H-like domain)
Csa1G071830	Terminal flower 1; contains IPR008914 (Phosphatidylethanolamine-binding protein PEBP)
Csa1G071840	Putative MYB transcription factor; contains IPR009057 (Homeodomain-like)
Csa1G071850	Unknown protein; contains IPR022251 (Protein of unknown function wound-induced)
Csa1G071860	Unknown protein; contains IPR022251 (Protein of unknown function wound-induced)
Csa1G071870	Sugar transporter, putative; contains IPR005828 (General substrate transporter), IPR016196 (Major facilitator superfamily domain, general substrate transporter)
Csa1G071880	Armadillo/beta-catenin repeat family protein; contains IPR016024 (Armadillo-type fold)
Csa1G071890	NADH dehydrogenase, putative; contains IPR011992 (EF-hand-like domain), IPR013027 (FAD-dependent pyridine nucleotide-disulphide oxidoreductase), IPR023753 (Pyridine nucleotide-disulphide oxidoreductase, FAD/NAD(P)-binding domain)
Csa1G071900	Heterogeneous nuclear ribonucleoprotein U-like protein 1; contains IPR003877 (SPla/RYanodine receptor SPRY), IPR008985 (Concanavalin A-like lectin/glucanases superfamily), IPR027417 (P-loop containing nucleoside triphosphate hydrolase)
Csa1G071910	Telomerase Cajal body protein; contains IPR015943 (WD40/YVTN repeat-like-containing domain)
Csa1G071920	Riboflavin kinase; contains IPR006402 (HAD-superfamily hydrolase, subfamily IA, variant 3), IPR023214 (HAD-like domain), IPR023465 (Riboflavin kinase domain), IPR023468 (Riboflavin kinase)
Csa1G071930	Syntaxin, putative; contains IPR010989 (t-SNARE)
Csa1G071940	Cotton fiber expressed protein 1; contains IPR008480 (Protein of unknown function DUF761, plant), IPR025520 (Domain of unknown function DUF4408)
Csa1G072440	Transmembrane protein 184C; contains IPR005178 (Organic solute transporter Ost-alpha)
Csa1G072450	Putative nuclease; contains IPR003154 (S1/P1 nuclease), IPR008947 (Phospholipase C/P1 nuclease domain)
Csa1G072460	Putative 3'(2'),5'-bisphosphate nucleotidase; contains IPR000760 (Inositol monophosphatase)
Csa1G072470	Lysine ketoglutarate reductase trans-splicing-like protein; contains IPR007877 (Protein of unknown function DUF707)
Csa1G072480	Bromodomain protein; contains IPR001487 (Bromodomain)
Csa1G072490	Katanin p80 (WD repeat containing) subunit B 1; contains IPR015943 (WD40/YVTN repeat-like-containing domain), IPR020472 (G-protein beta WD-40 repeat), IPR026962 (Katanin p80 subunit B1)
Csa1G072990	Serine/arginine-rich splicing factor 4
Csa1G073000	Putative uncharacterized protein T19D16.22
Csa1G073010	Unknown protein
Csa1G073020	Glucose-induced degradation protein 8 homolog; contains IPR006594 (LisH dimerisation motif), IPR006595 (CTLH, C-terminal LisH motif), IPR013144 (CRA domain), IPR024964 (CTLH/CRA C-terminal to LisH motif domain)
Csa1G073030	Unknown protein
Csa1G073040	Monoglyceride lipase, putative; contains IPR000073 (Alpha/beta hydrolase fold-1)
Csa1G073050	Serine carboxypeptidase, putative; contains IPR001563 (Peptidase S10, serine carboxypeptidase)
Csa1G073060	NAC domain protein,; contains IPR003441 (No apical meristem (NAM) protein)
Csa1G073080	Protein CHUP1
Csa1G073650	Fiber protein Fb34; contains IPR009606 (Protein of unknown function DUF1218)
Csa1G073670	Lysine/histidine transporter; contains IPR013057 (Amino acid transporter, transmembrane)
Csa1G073680	Epoxide hydrolase, putative
Csa1G073690	Wings apart-like protein; contains IPR016024 (Armadillo-type fold), IPR022771 (Wings apart-like protein)
Csa1G073700	Putative receptor-like protein kinase; contains IPR011009 (Protein kinase-like domain), IPR013320 (Concanavalin A-like lectin/glucanase, subgroup)
Csa1G073710	Mediator of RNA polymerase II transcription subunit 16
Csa1G073720	Unknown protein
Csa1G073730	Upf0533 protein c5orf44-like protein; contains IPR010378 (Protein of unknown function DUF974)
Csa1G073740	CBS domain-containing protein
Csa1G073750	Sphingolipid delta-4 desaturase; contains IPR011388 (Sphingolipid delta4-desaturase)
Csa1G073760	Allantoinase, putative; contains IPR017593 (Allantoinase)
Csa1G073770	MutS2 family protein; contains IPR005747 (DNA mismatch repair protein MutS, type 2), IPR027417 (P-loop containing nucleoside triphosphate hydrolase)
Csa1G073780	Pentatricopeptide repeat-containing protein, putative; contains IPR002885 (Pentatricopeptide repeat), IPR011990 (Tetratricopeptide-like helical)
Csa1G073790	Pentatricopeptide repeat-containing protein, putative; contains IPR002885 (Pentatricopeptide repeat), IPR011990 (Tetratricopeptide-like helical)
Csa1G073800	Pentatricopeptide repeat-containing protein, putative; contains IPR002885 (Pentatricopeptide repeat), IPR013026 (Tetratricopeptide repeat-containing domain)
Csa1G073810	Ubiquitin ligase protein; contains IPR013083 (Zinc finger, RING/FYVE/PHD-type)
Csa1G073820	Outer surface protein F
Csa1G073830	Zinc finger protein LSD1; contains IPR005735 (Zinc finger, LSD1-type)
Csa1G073840	Phosphoglycerate mutase, putative; contains IPR013078 (Histidine phosphatase superfamily, clade-1)
Csa1G073850	Callose synthase; contains IPR003440 (Glycosyl transferase, family 48), IPR026899 (1,3-beta-glucan synthase subunit FKS1-like, domain-1)
Csa1G073860	Putative uncharacterized protein P0453G03.24; contains IPR021319 (Protein of unknown function DUF2921)
Csa1G073870	cDNA, clone: J075118M20, full insert sequence; contains IPR006852 (Protein of unknown function DUF616), IPR015425 (Actin-binding FH2)
Csa1G073880	Unknown protein
Csa1G073890	Putative receptor-like protein kinase; contains IPR008985 (Concanavalin A-like lectin/glucanases superfamily), IPR011009 (Protein kinase-like domain)
Csa1G073900	Plant-specific domain TIGR01615 family protein; contains IPR006502 (Protein of unknown function DUF506, plant)
Csa1G074400	Helix-loop-helix DNA-binding; contains IPR011598 (Myc-type, basic helix-loop-helix (bHLH) domain)
Csa1G074900	Protein kinase (PK); contains IPR011009 (Protein kinase-like domain)
Csa1G074910	Pistil-specific extensin-like protein; contains IPR003882 (Pistil-specific extensin-like protein), IPR006041 (Pollen Ole e 1 allergen/extensin)
Csa1G074920	DNA-binding WRKY; VQ; contains IPR008889 (VQ)
Csa1G074930	Telomerase-binding protein EST1A; contains IPR018834 (DNA/RNA-binding domain, Est1-type), IPR019458 (Telomerase activating protein Est1)
Csa1G074940	F3H9.10 protein
Csa1G074950	Late embryogenesis abundant, putative
Csa1G074960	Dof zinc finger protein-like protein; contains IPR003851 (Zinc finger, Dof-type)
Csa1G074970	Putative DOF zinc finger protein; contains IPR003851 (Zinc finger, Dof-type)
Csa1G074980	Squamosa promoter-binding protein, putative; contains IPR017238 (Squamosa promoter-binding protein)
Csa1G074990	Mitochondrial carrier protein, expressed; contains IPR018108 (Mitochondrial substrate/solute carrier), IPR023395 (Mitochondrial carrier domain)
Csa1G075020	Receptor-like protein kinase; contains IPR024788 (Malectin-like carbohydrate-binding domain), IPR025875 (Leucine rich repeat 4)
Csa1G075030	Ethylene-responsive transcription factor, putative; contains IPR016177 (DNA-binding, integrase-type)
Csa1G075050	Yippee family protein; contains IPR004910 (Yippee-like protein)
Csa1G075060	Ethylene-responsive transcription factor, putative; contains IPR016177 (DNA-binding, integrase-type)
Csa1G075560	MACPF domain-containing protein; contains IPR020864 (Membrane attack complex component/perforin (MACPF) domain)
Csa1G075570	Copper amine oxidase N-terminal domain protein
Csa1G075580	Phosphorylase; contains IPR000811 (Glycosyl transferase, family 35)
Csa1G075590	Pentatricopeptide repeat; contains IPR002885 (Pentatricopeptide repeat)
Csa1G075600	Receptor kinase; contains IPR000225 (Armadillo), IPR001611 (Leucine-rich repeat), IPR003591 (Leucine-rich repeat, typical subtype), IPR011009 (Protein kinase-like domain), IPR013210 (Leucine-rich repeat-containing N-terminal, type 2), IPR025875 (Leucine rich repeat 4)
Csa1G076100	NAC domain protein,; contains IPR003441 (No apical meristem (NAM) protein)
Csa1G076600	GDSL esterase/lipase; contains IPR001087 (Lipase, GDSL)
Csa1G076610	SNI1
Csa1G076620	D-tyrosyl-tRNA(Tyr) deacylase; contains IPR003732 (D-tyrosyl-tRNA(Tyr) deacylase), IPR023509 (D-Tyr tRNAtyr deacylase-like domain)
Csa1G077120	Peroxidase 19, putative; contains IPR010255 (Haem peroxidase)
Csa1G077130	ATP-dependent RNA helicase, putative; contains IPR001650 (Helicase, C-terminal), IPR007502 (Helicase-associated domain), IPR011709 (Domain of unknown function DUF1605), IPR014001 (Helicase, superfamily 1/2, ATP-binding domain), IPR027417 (P-loop containing nucleoside triphosphate hydrolase)
Csa1G077140	Unknown protein
Csa1G077150	Transcription factor TCP4; contains IPR005333 (Transcription factor, TCP)
Csa1G077160	Unknown protein
Csa1G077180	SDA1-like protein; contains IPR007949 (SDA1 domain), IPR016024 (Armadillo-type fold), IPR027312 (Sda1)
Csa1G077190	Unknown protein
Csa1G077200	Unknown protein
Csa1G077210	tRNA threonylcarbamoyladenosine biosynthesis protein RimN; contains IPR017945 (DHBP synthase RibB-like alpha/beta domain)
Csa1G077220	Mitogen-activated protein kinase; contains IPR011009 (Protein kinase-like domain)
Csa1G077230	HAD-superfamily hydrolase; contains IPR006357 (HAD-superfamily hydrolase, subfamily IIA), IPR023214 (HAD-like domain)
Csa1G077240	Trans-2-enoyl-CoA reductase, mitochondrial, putative, expressed; contains IPR002085 (Alcohol dehydrogenase superfamily, zinc-type), IPR016040 (NAD(P)-binding domain), IPR020843 (Polyketide synthase, enoylreductase)
Csa1G077740	Receptor protein kinase-like protein; contains IPR011009 (Protein kinase-like domain), IPR013320 (Concanavalin A-like lectin/glucanase, subgroup)
Csa1G083760	DNA-directed RNA polymerase; contains IPR015700 (DNA-directed RNA polymerase III largest subunit)
Csa1G084260	DNA-directed RNA polymerase; contains IPR009010 (Aspartate decarboxylase-like domain), IPR015700 (DNA-directed RNA polymerase III largest subunit)
Csa1G084270	DNA-directed RNA polymerase; contains IPR015700 (DNA-directed RNA polymerase III largest subunit)
Csa1G084280	Protein disulfide isomerase, putative; contains IPR005746 (Thioredoxin), IPR005792 (Protein disulphide isomerase), IPR012336 (Thioredoxin-like fold)
Csa1G084290	Unknown protein
Csa1G084300	4-hydroxy-3-methylbut-2-en-1-yl diphosphate synthase; contains IPR004588 (4-hydroxy-3-methylbut-2-en-1-yl diphosphate synthase, bacterial-type)
Csa1G084310	Leucine-tRNA ligase; contains IPR004493 (Leucyl-tRNA synthetase, class Ia, archaeal/eukaryotic cytosolic), IPR009080 (Aminoacyl-tRNA synthetase, class 1a, anticodon-binding)
Csa1G084320	Histone H4; contains IPR001951 (Histone H4), IPR009072 (Histone-fold)
Csa1G084330	E3 ubiquitin-protein ligase MARCH7; contains IPR011016 (Zinc finger, RING-CH-type), IPR013083 (Zinc finger, RING/FYVE/PHD-type)
Csa1G084830	Kelch-like protein 24; contains IPR015916 (Galactose oxidase, beta-propeller)
Csa1G085360	Beta-galactosidase; contains IPR000922 (D-galactoside/L-rhamnose binding SUEL lectin domain), IPR001944 (Glycoside hydrolase, family 35), IPR017853 (Glycoside hydrolase, superfamily)
Csa1G085370	Laccase, putative; contains IPR017761 (Laccase)
Csa1G085380	Fasciclin-like arabinogalactan protein 7; contains IPR000782 (FAS1 domain)
Csa1G085390	Zinc finger protein; contains IPR013087 (Zinc finger C2H2-type/integrase DNA-binding domain)
Csa1G085890	MLO-like protein; contains IPR004326 (Mlo-related protein)
Csa1G086390	Receptor-like kinase; contains IPR011009 (Protein kinase-like domain), IPR013320 (Concanavalin A-like lectin/glucanase, subgroup)
Csa1G086890	Ubiquinone/menaquinone biosynthesis methyltransferase ubiE; contains IPR004033 (UbiE/COQ5 methyltransferase), IPR023576 (UbiE/COQ5 methyltransferase, conserved site), IPR025765 (2-methoxy-6-polyprenyl-1,4-benzoquinol methylase domain)
Csa1G086900	MLO-like protein; contains IPR004326 (Mlo-related protein)
Csa1G086910	Transmembrane protein; contains IPR019176 (Cytochrome B561-related)
Csa1G086920	Sumo ligase, putative; contains IPR003034 (SAP domain), IPR004181 (Zinc finger, MIZ-type), IPR013083 (Zinc finger, RING/FYVE/PHD-type)
Csa1G086930	Pentatricopeptide repeat-containing protein; contains IPR002885 (Pentatricopeptide repeat)
Csa1G087430	RNA ligase isoform 2
Csa1G087440	RNA ligase isoform
Csa1G087940	Ubiquitin carboxyl-terminal hydrolase; contains IPR001394 (Peptidase C19, ubiquitin carboxyl-terminal hydrolase 2), IPR006615 (Peptidase C19, ubiquitin-specific peptidase, DUSP domain)
Csa1G088440	LOB domain-containing protein, putative; contains IPR004883 (Lateral organ boundaries, LOB)
Csa1G088450	LOB domain-containing protein, putative; contains IPR004883 (Lateral organ boundaries, LOB)
Csa1G088460	Zinc finger protein, putative; contains IPR002867 (Zinc finger, C6HC-type), IPR013083 (Zinc finger, RING/FYVE/PHD-type)
Csa1G088470	Thylakoid lumenal 20 kDa protein; contains IPR002683 (Photosystem II PsbP, oxygen evolving complex)
Csa1G089470	Pentatricopeptide repeat-containing protein; contains IPR002885 (Pentatricopeptide repeat), IPR011990 (Tetratricopeptide-like helical)
Csa1G089480	Unknown protein
Csa1G089490	Tetraspanin-3; contains IPR018499 (Tetraspanin/Peripherin)
Csa1G089500	Myosin-11
Csa1G089510	Dof zinc finger protein; contains IPR003851 (Zinc finger, Dof-type)
Csa1G095010	DNA-directed RNA polymerase subunit, putative; contains IPR009025 (DNA-directed RNA polymerase, RBP11-like)
Csa1G095020	Glycosyltransferase-like protein; contains IPR004263 (Exostosin-like)
Csa1G095030	50S ribosomal protein L9; contains IPR000244 (Ribosomal protein L9)
Csa1G095530	DNA ligase
Csa1G095540	Nodulin family protein; contains IPR010658 (Nodulin-like), IPR011701 (Major facilitator superfamily), IPR016196 (Major facilitator superfamily domain, general substrate transporter)
Csa1G096040	Nodulin family protein; contains IPR010658 (Nodulin-like), IPR011701 (Major facilitator superfamily), IPR016196 (Major facilitator superfamily domain, general substrate transporter)
Csa1G096050	Integrator complex subunit; contains IPR016024 (Armadillo-type fold)
Csa1G096060	Unknown protein
Csa1G096070	Pentatricopeptide repeat-containing protein; contains IPR002885 (Pentatricopeptide repeat), IPR011990 (Tetratricopeptide-like helical)
Csa1G096080	Unknown protein
Csa1G096090	Reticuline oxidase; contains IPR012951 (Berberine/berberine-like)
Csa1G096610	E3 ubiquitin-protein ligase MARCH3; contains IPR011016 (Zinc finger, RING-CH-type), IPR013083 (Zinc finger, RING/FYVE/PHD-type)
Csa1G096620	Aspartate aminotransferase; contains IPR000796 (Aspartate/other aminotransferase), IPR015424 (Pyridoxal phosphate-dependent transferase)
Csa1G096630	Probable mediator of RNA polymerase II transcription subunit 26c
Csa1G096640	Receptor-like protein kinase; contains IPR011009 (Protein kinase-like domain), IPR013320 (Concanavalin A-like lectin/glucanase, subgroup)
Csa1G097650	Putative uncharacterized protein At2g28140/F24D13.7; contains IPR012862 (Protein of unknown function DUF1635)
Csa1G097670	Shugoshin-1, putative; contains IPR011515 (Shugoshin, C-terminal)
Csa1G097690	High-affinity nitrate transporter; contains IPR016196 (Major facilitator superfamily domain, general substrate transporter)
Csa1G097700	Putative uncharacterized protein F14D17_120
Csa1G097710	ABC transporter G family member 3; contains IPR013525 (ABC-2 type transporter), IPR027417 (P-loop containing nucleoside triphosphate hydrolase)
Csa1G097720	Dolichol kinase
Csa1G097730	AT3g27050/MOJ10_14
Csa1G097740	Protein transport protein SEC61 gamma subunit
Csa1G103260	Pentatricopeptide repeat-containing protein, putative; contains IPR002885 (Pentatricopeptide repeat), IPR011990 (Tetratricopeptide-like helical)
Csa1G103270	Heavy-metal-associated domain-containing protein; contains IPR006121 (Heavy metal-associated domain, HMA)
Csa1G108270	Unknown protein
Csa1G108280	Iron--sulfur cluster insertion protein ErpA; contains IPR000361 (FeS cluster biogenesis), IPR016092 (FeS cluster insertion protein)
Csa1G108290	Unknown protein
Csa1G108300	EFR3-like protein; contains IPR016024 (Armadillo-type fold)
Csa1G108800	4-coumarate-coa ligase; contains IPR000873 (AMP-dependent synthetase/ligase), IPR025110 (Domain of unknown function DUF4009)
Csa1G108810	Lactoylglutathione lyase, putative; contains IPR004360 (Glyoxalase/fosfomycin resistance/dioxygenase domain), IPR004361 (Glyoxalase I)
Csa1G108820	Ethanolaminephosphotransferase; contains IPR000462 (CDP-alcohol phosphatidyltransferase)
Csa1G109330	Serine carboxypeptidase; contains IPR001563 (Peptidase S10, serine carboxypeptidase)
Csa1G109340	Charged multivesicular body protein 3; contains IPR005024 (Snf7)
Csa1G109350	Pre-mRNA cleavage complex 2 protein Pcf11; contains IPR006569 (CID domain), IPR007087 (Zinc finger, C2H2), IPR008942 (ENTH/VHS)
Csa1G109360	Unknown protein
Csa1G109370	Xyloglucan endotransglucosylase/hydrolase protein 2, putative; contains IPR008985 (Concanavalin A-like lectin/glucanases superfamily), IPR016455 (Xyloglucan endotransglucosylase/hydrolase)
Csa1G110870	Unknown protein
Csa1G111370	2-phosphoglycerate kinase-related protein; contains IPR027417 (P-loop containing nucleoside triphosphate hydrolase)
Csa1G118370	ABC transporter G family member; contains IPR027417 (P-loop containing nucleoside triphosphate hydrolase)
Csa1G118870	Electron transporter, putative; contains IPR006869 (Domain of unknown function DUF547), IPR025757 (Ternary complex factor MIP1, leucine-zipper)
Csa1G118880	Telomere repeat-binding factor 5; contains IPR009057 (Homeodomain-like)
Csa1G118890	BEL1-like homeodomain transcription factor; contains IPR006563 (POX), IPR009057 (Homeodomain-like)
Csa1G119390	Unknown protein
Csa1G119910	Unknown protein
Csa1G120420	Carbonic anhydrase, putative; contains IPR001148 (Alpha carbonic anhydrase), IPR023561 (Carbonic anhydrase, alpha-class)
Csa1G120460	Sulfite oxidase; contains IPR008335 (Eukaryotic molybdopterin oxidoreductase), IPR014756 (Immunoglobulin E-set)
Csa1G123470	Cysteine proteinase inhibitor 4
Csa1G123480	Carbonic anhydrase, putative; contains IPR001148 (Alpha carbonic anhydrase), IPR023561 (Carbonic anhydrase, alpha-class)
Csa1G123490	Chromodomain-helicase-DNA-binding protein; contains IPR000330 (SNF2-related), IPR001650 (Helicase, C-terminal), IPR013083 (Zinc finger, RING/FYVE/PHD-type), IPR016197 (Chromo domain-like), IPR027417 (P-loop containing nucleoside triphosphate hydrolase)
Csa1G123500	Chromatin remodeling complex subunit
Csa1G124000	Inter-alpha-trypsin inhibitor heavy chain H3; contains IPR002035 (von Willebrand factor, type A), IPR013083 (Zinc finger, RING/FYVE/PHD-type)
Csa1G124520	Glycosyl transferase family 2 protein
Csa1G126020	Protein-tyrosine sulfotransferase
Csa1G126030	Unknown protein
Csa1G126040	Unknown protein
Csa1G126050	Ubiquitin family protein; contains IPR019955 (Ubiquitin supergroup)
Csa1G126060	Putative 50S ribosomal protein L19; contains IPR001857 (Ribosomal protein L19), IPR008991 (Translation protein SH3-like domain)
Csa1G132060	Double-stranded RNA binding protein, putative; contains IPR014720 (Double-stranded RNA-binding-like domain)
Csa1G132070	Vacuolar fusion protein MON1-like protein; contains IPR004353 (Vacuolar fusion protein MON1)
Csa1G132080	Vacuolar fusion protein MON1-like protein; contains IPR004353 (Vacuolar fusion protein MON1)
Csa1G132100	Pescadillo, putative; contains IPR001357 (BRCT domain), IPR010613 (Pescadillo)
Csa1G132110	Arabidopsis thaliana genomic DNA, chromosome 5, P1 clone:MOK16; contains IPR007608 (Senescence regulator)
Csa1G132120	Zinc finger family protein; contains IPR013087 (Zinc finger C2H2-type/integrase DNA-binding domain)
Csa1G132130	Histone H2B; contains IPR000558 (Histone H2B), IPR009072 (Histone-fold)
Csa1G132140	Pheophorbide a oxygenase; contains IPR013626 (Pheophorbide a oxygenase)
Csa1G132150	Histone H2B; contains IPR000558 (Histone H2B), IPR009072 (Histone-fold)
Csa1G132160	Pheophorbide A oxygenase 2; contains IPR013626 (Pheophorbide a oxygenase), IPR017941 (Rieske [2Fe-2S] iron-sulphur domain)
Csa1G132170	Pentatricopeptide repeat-containing protein, putative; contains IPR002885 (Pentatricopeptide repeat), IPR011990 (Tetratricopeptide-like helical)
Csa1G132180	Unknown protein
Csa1G132680	Histone H2B; contains IPR000558 (Histone H2B), IPR009072 (Histone-fold)
Csa1G132690	Pheophorbide a oxygenase
Csa1G132700	Pheophorbide A oxygenase, putative; contains IPR013626 (Pheophorbide a oxygenase)
Csa1G132710	Cyclin-dependent kinases regulatory subunit, putative; contains IPR000789 (Cyclin-dependent kinase, regulatory subunit)
Csa1G132720	Putative harpin-induced protein 1; contains IPR004864 (Late embryogenesis abundant protein, LEA-14)
Csa1G132730	Gb|AAF18257.1; contains IPR004864 (Late embryogenesis abundant protein, LEA-14)
Csa1G132740	Late embryogenesis abundant hydroxyproline-rich glycoprotein
Csa1G132760	VAMP protein SEC22; contains IPR004864 (Late embryogenesis abundant protein, LEA-14)
Csa1G132770	Yellow-leaf-specific gene 9; contains IPR004864 (Late embryogenesis abundant protein, LEA-14)
Csa1G134270	Yellow-leaf-specific gene 9; contains IPR004864 (Late embryogenesis abundant protein, LEA-14)
Csa1G135270	Unknown protein
Csa1G136780	PLATZ transcription factor family protein; contains IPR006734 (Protein of unknown function DUF597)
Csa1G137780	OB-fold nucleic acid binding domain containing protein, expressed
Csa1G138280	Magnesium transporter MRS2-7; contains IPR002523 (Mg2+ transporter protein, CorA-like/Zinc transport protein ZntB), IPR026573 (Magnesium transporter MRS2/LPE10)
Csa1G143280	Lysosomal Pro-X carboxypeptidase, putative; contains IPR008758 (Peptidase S28)
Csa1G144280	Pre-mRNA-splicing factor CLF1; contains IPR011990 (Tetratricopeptide-like helical)
Csa1G144290	Vacuolar protein sorting-associated protein 41 homolog; contains IPR015943 (WD40/YVTN repeat-like-containing domain), IPR016902 (Vacuolar protein sorting-associated protein 41)
Csa1G144300	Pentatricopeptide repeat-containing protein, putative; contains IPR002885 (Pentatricopeptide repeat)
Csa1G144310	Unknown protein
Csa1G144320	OJ991113_30.19 protein; contains IPR007572 (Uncharacterised protein family Ycf20)
Csa1G144330	Ser/Thr-rich protein T10 in DGCR region; contains IPR008551 (Protein of unknown function DUF833), IPR026055 (Fatty acyl-CoA reductase)
Csa1G145870	Methyltransferase type 11
Csa1G145880	Pentatricopeptide repeat-containing protein; contains IPR002885 (Pentatricopeptide repeat), IPR011990 (Tetratricopeptide-like helical)
Csa1G145890	Coiled-coil domain containing 132; contains IPR019514 (Protein of unknown function DUF2451, C-terminal), IPR019515 (Vacuolar protein sorting-associated protein 54)
Csa1G145900	Unknown protein
Csa1G145910	Coiled-coil domain-containing protein 132; contains IPR019515 (Vacuolar protein sorting-associated protein 54)
Csa1G145920	Serine carboxypeptidase family protein, expressed; contains IPR001563 (Peptidase S10, serine carboxypeptidase)
Csa1G145930	Eukaryotic translation initiation factor 2 beta subunit-like; contains IPR002735 (Translation initiation factor IF2/IF5)
Csa1G145940	DNA repair helicase rad5,16, putative; contains IPR000330 (SNF2-related), IPR001650 (Helicase, C-terminal), IPR013083 (Zinc finger, RING/FYVE/PHD-type), IPR014905 (HIP116, Rad5p N-terminal), IPR027417 (P-loop containing nucleoside triphosphate hydrolase)
Csa1G145950	WGS project CAID00000000 data, contig chromosome 02; contains IPR021475 (Protein of unknown function DUF3128)
Csa1G145960	Splicing factor U2af 38 kDa subunit; contains IPR009145 (U2 auxiliary factor small subunit), IPR012677 (Nucleotide-binding, alpha-beta plait)
Csa1G145970	Prephenate dehydratase, putative; contains IPR001086 (Prephenate dehydratase)
Csa1G145980	Prephenate dehydratase, putative; contains IPR001086 (Prephenate dehydratase)
Csa1G150980	AT5G28150-like protein; contains IPR008586 (Protein of unknown function DUF868, plant)
Csa1G150990	Unknown protein
Csa1G151000	Stress responsive A/B barrel domain family protein; contains IPR011008 (Dimeric alpha-beta barrel)
Csa1G152000	tRNA dimethylallyltransferase 2; contains IPR018022 (tRNA delta(2)-isopentenylpyrophosphate transferase), IPR027417 (P-loop containing nucleoside triphosphate hydrolase)
Csa1G152500	CBS domain-containing protein-like; contains IPR000644 (Cystathionine beta-synthase, core)
Csa1G153000	50S ribosomal protein L22, putative; contains IPR001063 (Ribosomal protein L22/L17)
Csa1G153010	BUD31-like protein; contains IPR001748 (G10 protein)
Csa1G153510	RAB6-interacting golgin; contains IPR007033 (Golgin, RAB6-interacting)
Csa1G153520	Subtilisin protease-like; contains IPR015500 (Peptidase S8, subtilisin-related), IPR023828 (Peptidase S8, subtilisin, Ser-active site)
Csa1G153530	Peptidyl-prolyl cis-trans isomerase; contains IPR002130 (Cyclophilin-like peptidyl-prolyl cis-trans isomerase domain), IPR015943 (WD40/YVTN repeat-like-containing domain)
Csa1G153550	Late embryogenesis abundant protein-like protein; contains IPR009646 (Root cap), IPR015425 (Actin-binding FH2)
Csa1G154060	Late embryogenesis abundant protein-like protein; contains IPR009646 (Root cap), IPR015425 (Actin-binding FH2)
Csa1G154070	Unknown protein
Csa1G154090	Cytochrome P450, putative; contains IPR001128 (Cytochrome P450)
Csa1G160590	Zinc finger-like protein; contains IPR013087 (Zinc finger C2H2-type/integrase DNA-binding domain)
Csa1G161590	Hydrolase, alpha/beta fold family protein, putative, expressed
Csa1G161600	AT4g29790/F27B13_30
Csa1G162100	BZIP transcription factor-like protein; contains IPR004827 (Basic-leucine zipper domain), IPR025422 (DOG1 domain)
Csa1G162600	Transmembrane 9 superfamily member; contains IPR004240 (Nonaspanin (TM9SF))
Csa1G162610	Transmembrane 9 superfamily member; contains IPR004240 (Nonaspanin (TM9SF))
Csa1G163110	Endonuclease; contains IPR003154 (S1/P1 nuclease), IPR008947 (Phospholipase C/P1 nuclease domain)
Csa1G163120	Unknown protein
Csa1G163130	Quinone oxidoreductase; contains IPR002085 (Alcohol dehydrogenase superfamily, zinc-type), IPR016040 (NAD(P)-binding domain), IPR020843 (Polyketide synthase, enoylreductase)
Csa1G163140	Ribosomal protein; contains IPR002143 (Ribosomal protein L1), IPR023673 (Ribosomal protein L1, conserved site), IPR023674 (Ribosomal protein L1, superfamily)
Csa1G163150	Unknown protein
Csa1G163160	Ferredoxin; contains IPR010241 (Ferredoxin [2Fe-2S], plant), IPR012675 (Beta-grasp domain)
Csa1G164660	Glucan endo-1,3-beta-glucosidase, putative; contains IPR000490 (Glycoside hydrolase, family 17), IPR017853 (Glycoside hydrolase, superfamily)
Csa1G164670	Calpain-B; contains IPR011992 (EF-hand-like domain)
Csa1G164680	Sec23/sec24 transport family protein; contains IPR006900 (Sec23/Sec24, helical domain)
Csa1G164690	Protein transport protein SEC24; contains IPR002035 (von Willebrand factor, type A), IPR006895 (Zinc finger, Sec23/Sec24-type), IPR006896 (Sec23/Sec24, trunk domain)
Csa1G164700	Unknown protein
Csa1G164710	Ubiquitin carboxyl-terminal hydrolase-like protein; contains IPR021099 (Plant organelle RNA recognition domain)
Csa1G165210	F1F0-ATPase inhibitor protein
Csa1G165230	NAC-domain protein; contains IPR003441 (No apical meristem (NAM) protein)
Csa1G165740	Unknown protein
Csa1G165750	AT3g15040/K15M2_18; contains IPR007608 (Senescence regulator)
Csa1G166260	Peroxidase 60, putative; contains IPR010255 (Haem peroxidase)
Csa1G166760	Protein FANTASTIC FOUR 3; contains IPR021410 (Protein of unknown function DUF3049)
Csa1G166770	N-carbamoylputrescine amidase; contains IPR017755 (N-carbamoylputrescine amidase)
Csa1G166780	Putative DUF1022 domain family protein; contains IPR009367 (Mitochondrial fission ELM1-like)
Csa1G166790	Unknown protein
Csa1G166800	Predicted nucleoside-diphosphate-sugar epimerase; contains IPR009367 (Mitochondrial fission ELM1-like)
Csa1G166810	Unknown protein
Csa1G166820	Pentatricopeptide repeat-containing protein; contains IPR002885 (Pentatricopeptide repeat), IPR011990 (Tetratricopeptide-like helical)
Csa1G166830	OTU domain-containing protein; contains IPR003323 (Ovarian tumour, otubain), IPR015940 (Ubiquitin-associated/translation elongation factor EF1B, N-terminal, eukaryote)
Csa1G167840	Nicalin, putative; contains IPR008710 (Nicastrin), IPR018247 (EF-Hand 1, calcium-binding site)
Csa1G168340	Leucine-rich repeat-containing protein; contains IPR001611 (Leucine-rich repeat), IPR003591 (Leucine-rich repeat, typical subtype)
Csa1G168350	Sex-linked protein 9; contains IPR017498 (Photosystem I PsaO)
Csa1G168360	Nitrilase 4A; contains IPR003010 (Carbon-nitrogen hydrolase)
Csa1G168860	Unknown protein
Csa1G168870	NAC domain protein; contains IPR003441 (No apical meristem (NAM) protein)
Csa1G168880	Short-chain dehydrogenase/reductase 2; contains IPR002347 (Glucose/ribitol dehydrogenase)
Csa1G168900	30S ribosomal protein S7; contains IPR000235 (Ribosomal protein S5/S7), IPR023798 (Ribosomal protein S7 domain)
Csa1G168910	Ovate protein; contains IPR006458 (Ovate protein family, C-terminal)
Csa1G168920	Ccr4-associated factor, putative; contains IPR006941 (Ribonuclease CAF1), IPR012337 (Ribonuclease H-like domain)
Csa1G169420	NHL1; contains IPR004864 (Late embryogenesis abundant protein, LEA-14)
Csa1G169920	Hydroxyproline-rich glycoprotein family protein; contains IPR004864 (Late embryogenesis abundant protein, LEA-14)
Csa1G169930	Histone deacetylase; contains IPR000286 (Histone deacetylase superfamily), IPR023801 (Histone deacetylase domain)
Csa1G169940	Receptor-like protein kinase 2.33; contains IPR001611 (Leucine-rich repeat)
Csa1G169950	Pentatricopeptide repeat-containing protein; contains IPR002885 (Pentatricopeptide repeat), IPR011990 (Tetratricopeptide-like helical)
Csa1G169990	Nitric oxide reductase FlRd-NAD(+) reductase; contains IPR013027 (FAD-dependent pyridine nucleotide-disulphide oxidoreductase), IPR023753 (Pyridine nucleotide-disulphide oxidoreductase, FAD/NAD(P)-binding domain)
Csa1G170000	BTB/POZ domain-containing protein; contains IPR011333 (BTB/POZ fold), IPR027356 (NPH3 domain)
Csa1G170010	Nuclear inhibitor of protein phosphatase-1, putative; contains IPR008984 (SMAD/FHA domain)
Csa1G170510	Synaptotagmin-1; contains IPR004182 (GRAM), IPR008973 (C2 calcium/lipid-binding domain, CaLB)
Csa1G170520	Unknown protein
Csa1G171020	F10K1.23
Csa1G171040	Putative subtilisin-like protease; contains IPR009020 (Proteinase inhibitor, propeptide), IPR015500 (Peptidase S8, subtilisin-related), IPR023828 (Peptidase S8, subtilisin, Ser-active site)
Csa1G171050	Glucan endo-1,3-beta-glucosidase, putative; contains IPR000490 (Glycoside hydrolase, family 17), IPR012946 (X8), IPR017853 (Glycoside hydrolase, superfamily)
Csa1G171060	Unknown protein
Csa1G171070	Pentatricopeptide repeat-containing protein; contains IPR002885 (Pentatricopeptide repeat), IPR011990 (Tetratricopeptide-like helical)
Csa1G172570	Ras-related protein Rab-2-A; contains IPR001806 (Small GTPase superfamily), IPR002041 (Ran GTPase), IPR005225 (Small GTP-binding protein domain), IPR027417 (P-loop containing nucleoside triphosphate hydrolase)
Csa1G172590	Metal ion binding protein; contains IPR006121 (Heavy metal-associated domain, HMA)
Csa1G172600	Myosin-9; contains IPR008545 (Protein of unknown function DUF827, plant)
Csa1G172610	SEC14-like protein 1; contains IPR001251 (CRAL-TRIO domain), IPR011074 (CRAL/TRIO, N-terminal domain)
Csa1G172620	Sister chromatid cohesion protein PDS5-like protein
Csa1G172630	Sister chromatid cohesion protein PDS5; contains IPR016024 (Armadillo-type fold)
Csa1G173130	3-ketoacyl-CoA thiolase; contains IPR002155 (Thiolase), IPR016039 (Thiolase-like)
Csa1G173140	Pentatricopeptide repeat-containing protein; contains IPR002625 (Smr protein/MutS2 C-terminal), IPR002885 (Pentatricopeptide repeat), IPR011990 (Tetratricopeptide-like helical)
Csa1G173150	Unknown protein
Csa1G173160	UPA24
Csa1G173170	Potassium channel; contains IPR003280 (Two pore domain potassium channel), IPR011992 (EF-hand-like domain)
Csa1G173180	Unknown protein
Csa1G173190	Unknown protein
Csa1G173200	Transcriptional adapter 2; contains IPR009057 (Homeodomain-like), IPR016827 (Transcriptional adaptor 2)
Csa1G173210	TRNA (Guanine-N1-)-methyltransferase; contains IPR016009 (tRNA (guanine-N1-)-methyltransferase)
Csa1G173710	C2 domain-containing protein; contains IPR008973 (C2 calcium/lipid-binding domain, CaLB)
Csa1G175720	N-terminal domain of eukaryotic serine threonine kinase-containing protein; contains IPR014729 (Rossmann-like alpha/beta/alpha sandwich fold)
Csa1G175730	Protein kinase; contains IPR011009 (Protein kinase-like domain)
Csa1G177740	Sodium/hydrogen exchanger
Csa1G178240	Sodium/hydrogen exchanger; contains IPR006153 (Cation/H+ exchanger), IPR018422 (Cation/H+ exchanger, CPA1 family)
Csa1G179740	Galacturonosyltransferase; contains IPR002495 (Glycosyl transferase, family 8)
Csa1G180750	Oligopeptide transporter 3; contains IPR004813 (Oligopeptide transporter, OPT superfamily)
Csa1G180760	UPF0176 protein; contains IPR001763 (Rhodanese-like domain), IPR005645 (Serine hydrolase FSH), IPR011011 (Zinc finger, FYVE/PHD-type)
Csa1G181260	Putative uncharacterized protein P0022B05.124; contains IPR007493 (Protein of unknown function DUF538)
Csa1G181280	GTP binding protein, putative; contains IPR006073 (GTP binding domain), IPR027417 (P-loop containing nucleoside triphosphate hydrolase)
Csa1G181290	Unknown protein
Csa1G181300	Large subunit GTPase-like protein
Csa1G181310	Photosystem II oxygen evolving complex protein PsbP (Precursor); contains IPR002683 (Photosystem II PsbP, oxygen evolving complex)
Csa1G181320	AP-3 complex subunit mu-2; contains IPR001392 (Clathrin adaptor, mu subunit)
Csa1G181330	Galactinol synthase; contains IPR002495 (Glycosyl transferase, family 8)
Csa1G181340	5'-AMP-activated protein kinase subunit beta; contains IPR006828 (5-AMP-activated protein kinase, beta subunit, interaction domain), IPR014756 (Immunoglobulin E-set)
Csa1G181350	WAT1-related protein; contains IPR000620 (Drug/metabolite transporter)
Csa1G181360	ABC(ATP-binding) family transporter; contains IPR027417 (P-loop containing nucleoside triphosphate hydrolase)
Csa1G181370	Acyl carrier protein, putative; contains IPR003231 (Acyl carrier protein (ACP)), IPR009081 (Acyl carrier protein-like)
Csa1G181380	Pollen Ole e 1 allergen and extensin family protein; contains IPR006041 (Pollen Ole e 1 allergen/extensin)
Csa1G181390	Trihelix transcription factor; contains IPR001005 (SANT/Myb domain)
Csa1G181410	Putative uncharacterized protein At4g17240/dl4655c
Csa1G181420	Putative cytosolic Fe-S cluster assembly factor; contains IPR009016 (Iron hydrogenase)
Csa1G181430	CASP-like protein 1; contains IPR006702 (Uncharacterised protein family UPF0497, trans-membrane plant)
Csa1G181440	Dolichyl-diphosphooligosaccharide--protein glycosyltransferase subunit 2; contains IPR008814 (Ribophorin II)
Csa1G181450	Glucan endo-1,3-beta-glucosidase; contains IPR012946 (X8)
Csa1G181470	NADH-ubiquinone oxidoreductase 21 kDa subunit; contains IPR019721 (NADH-ubiquinone oxidoreductase, 21kDa subunit, N-terminal)
Csa1G181480	Thymidine kinase; contains IPR001267 (Thymidine kinase), IPR027417 (P-loop containing nucleoside triphosphate hydrolase)
Csa1G181490	Unknown protein
Csa1G181500	RNA-binding protein, putative; contains IPR012677 (Nucleotide-binding, alpha-beta plait)
Csa1G181510	Ras-related protein Rab-25; contains IPR001806 (Small GTPase superfamily), IPR002041 (Ran GTPase), IPR005225 (Small GTP-binding protein domain), IPR024156 (Small GTPase superfamily, ARF type), IPR027417 (P-loop containing nucleoside triphosphate hydrolase)
Csa1G181530	Unknown protein; contains IPR012881 (Protein of unknown function DUF1685)
Csa1G181540	ATP-dependent zinc metalloprotease FtsH; contains IPR004201 (CDC48, domain 2), IPR009010 (Aspartate decarboxylase-like domain), IPR027417 (P-loop containing nucleoside triphosphate hydrolase)
Csa1G181550	Unknown protein; contains IPR005135 (Endonuclease/exonuclease/phosphatase)
Csa1G181560	Vesicle-fusing ATPase; contains IPR027417 (P-loop containing nucleoside triphosphate hydrolase)
Csa1G181570	3.1.2 inositol monophosphatase; contains IPR000760 (Inositol monophosphatase)
Csa1G183570	Calcium-binding protein, putative; contains IPR013878 (Mo25-like)
Csa1G183580	Cysteine proteinase inhibitor, putative; contains IPR000010 (Proteinase inhibitor I25, cystatin), IPR027214 (Cystatin)
Csa1G183590	Inositol monophosphatase family protein; contains IPR000760 (Inositol monophosphatase)
Csa1G184590	Unknown protein
Csa1G185090	Inositol monophosphatase family protein; contains IPR000760 (Inositol monophosphatase)
Csa1G185100	Mitochondrial import inner membrane translocase subunit TIM16; contains IPR005341 (Mitochondrial import inner membrane translocase subunit Tim16)
Csa1G185110	Unknown protein; contains IPR005819 (Histone H5)
Csa1G186610	SdcS: sodium-dependent dicarboxylate transporter; contains IPR001898 (Sodium/sulphate symporter)
Csa1G186620	TNFR/CD27/30/40/95 cysteine-rich region
Csa1G186630	Putative IQ calmodulin-binding and BAG domain containing family protein; contains IPR000048 (IQ motif, EF-hand binding site), IPR003103 (BAG domain)
Csa1G186640	Blue copper protein, putative; contains IPR008972 (Cupredoxin)
Csa1G186660	Rho GDP-dissociation inhibitor, putative; contains IPR000406 (RHO protein GDP dissociation inhibitor), IPR014756 (Immunoglobulin E-set)
Csa1G186670	F-box family protein; contains IPR001810 (F-box domain, cyclin-like), IPR011043 (Galactose oxidase/kelch, beta-propeller), IPR017451 (F-box associated interaction domain)
Csa1G187170	Unknown protein
Csa1G188170	ER membrane protein complex subunit 3; contains IPR002809 (Protein of unknown function DUF106, transmembrane)
Csa1G188670	Xyloglucan endotransglucosylase/hydrolase; contains IPR008985 (Concanavalin A-like lectin/glucanases superfamily), IPR016455 (Xyloglucan endotransglucosylase/hydrolase)
Csa1G188680	Xyloglucan endotransglucosylase/hydrolase; contains IPR008985 (Concanavalin A-like lectin/glucanases superfamily), IPR016455 (Xyloglucan endotransglucosylase/hydrolase)
Csa1G190180	ABC transporter family pleiotropic drug resistance protein; contains IPR013525 (ABC-2 type transporter)
Csa1G191690	Unknown protein
Csa1G192190	Unknown protein
Csa1G194700	Phosphatidate cytidylyltransferase; contains IPR000374 (Phosphatidate cytidylyltransferase)
Csa1G194720	Plant-specific domain TIGR01615 family protein; contains IPR006502 (Protein of unknown function DUF506, plant)
Csa1G195220	Mitochondrial pyruvate carrier 2; contains IPR005336 (Uncharacterised protein family UPF0041)
Csa1G195230	Unknown protein
Csa1G195240	cDNA clone:002-156-B04, full insert sequence
Csa1G196240	Alpha-2,8-sialyltransferase 8b, putative; contains IPR001675 (Glycosyl transferase, family 29)
Csa1G196250	Phosphatidylinositol N-acetylglucosaminyltransferase subunit C, putative; contains IPR009450 (Phosphatidylinositol N-acetylglucosaminyltransferase)
Csa1G196260	Protein F12F1.11-, putative
Csa1G201260	Disease resistance protein; contains IPR000767 (Disease resistance protein), IPR002013 (Synaptojanin, N-terminal), IPR027417 (P-loop containing nucleoside triphosphate hydrolase)
Csa1G201780	7SK snRNA methylphosphate capping enzyme; contains IPR010675 (Bicoid-interacting 3), IPR024160 (Bin3-type S-adenosyl-L-methionine binding domain)
Csa1G202280	Xyloglucan endotransglucosylase/hydrolase protein 14, putative; contains IPR008985 (Concanavalin A-like lectin/glucanases superfamily), IPR016455 (Xyloglucan endotransglucosylase/hydrolase)
Csa1G202290	Transmembrane protein 234 homolog; contains IPR018908 (Uncharacterised protein family UPF0546)
Csa1G202300	Xyloglucan endotransglucosylase/hydrolase protein 14, putative; contains IPR008264 (Beta-glucanase), IPR008985 (Concanavalin A-like lectin/glucanases superfamily), IPR016455 (Xyloglucan endotransglucosylase/hydrolase)
Csa1G207300	Putative uncharacterized protein At2g20080/T2G17.12
Csa1G207310	Elongation factor Ts; contains IPR001816 (Translation elongation factor EFTs/EF1B), IPR012340 (Nucleic acid-binding, OB-fold)
Csa1G207820	Auxin-responsive protein; contains IPR003311 (AUX/IAA protein)
Csa1G212820	Unknown protein
Csa1G212830	1-aminocyclopropane-1-carboxylate oxidase; contains IPR005123 (Oxoglutarate/iron-dependent dioxygenase), IPR026992 (Non-haem dioxygenase N-terminal domain), IPR027443 (Isopenicillin N synthase-like)
Csa1G212840	K(+)-insensitive pyrophosphate-energized proton pump; contains IPR004131 (Pyrophosphate-energised proton pump)
Csa1G217850	Mandelonitrile lyase; contains IPR013083 (Zinc finger, RING/FYVE/PHD-type)
Csa1G222870	Integral membrane protein; contains IPR000620 (Drug/metabolite transporter)
Csa1G222880	Putative uncharacterized protein GmTDF-5; contains IPR016024 (Armadillo-type fold)
Csa1G224880	Adiponectin receptor protein; contains IPR004254 (Hly-III-related)
Csa1G224890	Sucrose phosphate synthase; contains IPR012819 (Sucrose phosphate synthase, plant)
Csa1G225390	Receptor-like protein kinase; contains IPR011009 (Protein kinase-like domain)
Csa1G225410	Purple acid phosphatase 3; contains IPR004843 (Metallophosphoesterase domain), IPR008963 (Purple acid phosphatase-like, N-terminal), IPR025733 (Iron/zinc purple acid phosphatase-like C-terminal domain)
Csa1G226410	Exostosin family protein; contains IPR004263 (Exostosin-like)
Csa1G226420	N-alpha-acetyltransferase 35, NatC auxiliary subunit; contains IPR007244 (NatC N(alpha)-terminal acetyltransferase, Mak10 subunit)
Csa1G226430	Clathrin assembly protein, putative; contains IPR008942 (ENTH/VHS), IPR011417 (AP180 N-terminal homology (ANTH) domain)
Csa1G226440	BSD domain-containing protein
Csa1G226450	Vesicle-associated membrane protein, putative; contains IPR001388 (Synaptobrevin), IPR011012 (Longin-like domain)
Csa1G227450	Fatty acid desaturase family protein; contains IPR015876 (Fatty acid desaturase, type 1, core)
Csa1G227460	Fatty acid desaturase family protein; contains IPR015876 (Fatty acid desaturase, type 1, core)
Csa1G228960	Proline-rich protein; contains IPR016140 (Bifunctional inhibitor/plant lipid transfer protein/seed storage helical domain)
Csa1G228970	CCR4-NOT transcription complex subunit 10-B; contains IPR011990 (Tetratricopeptide-like helical)
Csa1G228980	CCR4-NOT transcription complex subunit 10-B
Csa1G228990	Telomere-associated protein RIF1; contains IPR016024 (Armadillo-type fold), IPR022031 (Rap1-interacting factor 1 N-terminal)
Csa1G229000	Telomere-associated protein RIF1
Csa1G229500	Alkaline alpha galactosidase 3; contains IPR008811 (Raffinose synthase), IPR013785 (Aldolase-type TIM barrel)
Csa1G229510	HAT-like transposase; contains IPR003656 (Zinc finger, BED-type predicted), IPR008906 (HAT dimerisation), IPR012337 (Ribonuclease H-like domain), IPR025525 (Domain of unknown function DUF4413)
Csa1G230010	Unknown protein
Csa1G231010	Probable receptor-like protein kinase; contains IPR011009 (Protein kinase-like domain), IPR013320 (Concanavalin A-like lectin/glucanase, subgroup)
Csa1G231020	U11/U12 small nuclear ribonucleoprotein 25 kDa protein
Csa1G231030	Unknown protein
Csa1G231530	Auxin-responsive protein; contains IPR003311 (AUX/IAA protein)
Csa1G232030	Unknown protein
Csa1G232040	Unknown protein
Csa1G237040	Dolichyl-diphosphooligosaccharide-protein glycosyltransferase subunit STT3A
Csa1G237050	Dolichyl-diphosphooligosaccharide-protein glycosyltransferase subunit STT3A; contains IPR003674 (Oligosaccharyl transferase, STT3 subunit)
Csa1G237060	Dolichyl-diphosphooligosaccharide-protein glycosyltransferase subunit STT3A; contains IPR003674 (Oligosaccharyl transferase, STT3 subunit)
Csa1G240060	Calcium-binding EF-hand family protein
Csa1G240070	Pentatricopeptide repeat-containing protein; contains IPR002885 (Pentatricopeptide repeat)
Csa1G240080	Protein ABIL1
Csa1G240580	BY-2 kinesin-like protein 10; contains IPR001752 (Kinesin, motor domain), IPR027417 (P-loop containing nucleoside triphosphate hydrolase)
Csa1G240590	Heat stress transcription factor A-1d; contains IPR011991 (Winged helix-turn-helix DNA-binding domain)
Csa1G246600	ATP-dependent RNA helicase chl1
Csa1G246610	Putative ovate protein; contains IPR006458 (Ovate protein family, C-terminal)
Csa1G248110	Sugar transporter, putative; contains IPR005828 (General substrate transporter), IPR016196 (Major facilitator superfamily domain, general substrate transporter)
Csa1G248120	Putative uncharacterized protein (Precursor)
Csa1G250130	Oxidoreductase; contains IPR002347 (Glucose/ribitol dehydrogenase)
Csa1G250150	Putative receptor protein kinase; contains IPR011009 (Protein kinase-like domain)
Csa1G250160	Membrane-bound transcription factor site-1 protease; contains IPR015500 (Peptidase S8, subtilisin-related), IPR023828 (Peptidase S8, subtilisin, Ser-active site)
Csa1G255160	T-complex protein 1 subunit gamma; contains IPR002423 (Chaperonin Cpn60/TCP-1), IPR027409 (GroEL-like apical domain), IPR027410 (TCP-1-like chaperonin intermediate domain), IPR027413 (GroEL-like equatorial domain)
Csa1G255170	Fatty acid desaturase; contains IPR005804 (Fatty acid desaturase, type 1)
Csa1G256170	Putative leucine-rich repeat receptor-like protein kinase family protein; contains IPR001611 (Leucine-rich repeat), IPR003591 (Leucine-rich repeat, typical subtype), IPR011009 (Protein kinase-like domain), IPR013320 (Concanavalin A-like lectin/glucanase, subgroup), IPR025875 (Leucine rich repeat 4)
Csa1G256180	Unknown protein
Csa1G256190	BTB/POZ domain-containing protein; contains IPR011047 (Quinonprotein alcohol dehydrogenase-like superfamily), IPR011333 (BTB/POZ fold)
Csa1G256200	Eukaryotic translation initiation factor 5A; contains IPR001884 (Translation elongation factor IF5A)
Csa1G256210	WRKY transcription factor; contains IPR003657 (DNA-binding WRKY)
Csa1G256710	Endonuclease-exonuclease-phosphatase family; contains IPR005135 (Endonuclease/exonuclease/phosphatase)
Csa1G256720	Transmembrane 9 superfamily protein member; contains IPR004240 (Nonaspanin (TM9SF)), IPR016196 (Major facilitator superfamily domain, general substrate transporter)
Csa1G256740	APO protein; contains IPR023342 (APO domain)
Csa1G256750	Serine carboxypeptidase, putative; contains IPR001563 (Peptidase S10, serine carboxypeptidase)
Csa1G256760	Nucleoid-associated protein ybaB; contains IPR004401 (Nucleoid-associated protein YbaB)
Csa1G256770	Unknown protein
Csa1G256780	cDNA clone:J013075I05, full insert sequence
Csa1G256790	Putative uncharacterized protein At5g63040/MJH22_10
Csa1G257290	F-box family protein; contains IPR001810 (F-box domain, cyclin-like), IPR017451 (F-box associated interaction domain)
Csa1G257300	Plasma membrane protein 3; contains IPR000612 (Proteolipid membrane potential modulator)
Csa1G257310	Unknown protein
Csa1G257320	Unknown protein
Csa1G257330	Unknown protein
Csa1G257340	Putative eukaryotic translation initiation factor 4 gamma; contains IPR003891 (Initiation factor eIF-4 gamma, MA3), IPR016024 (Armadillo-type fold)
Csa1G257350	Putative DUF566 domain containing family protein; contains IPR007573 (Protein of unknown function DUF566)
Csa1G257360	Putative DUF593 domain containing family protein; contains IPR007656 (Zein-binding domain)
Csa1G257860	Receptor-like protein kinase; contains IPR001611 (Leucine-rich repeat), IPR011009 (Protein kinase-like domain), IPR013320 (Concanavalin A-like lectin/glucanase, subgroup), IPR025875 (Leucine rich repeat 4)
Csa1G257870	Receptor-like protein kinase; contains IPR001611 (Leucine-rich repeat), IPR003591 (Leucine-rich repeat, typical subtype), IPR011009 (Protein kinase-like domain), IPR013210 (Leucine-rich repeat-containing N-terminal, type 2), IPR013320 (Concanavalin A-like lectin/glucanase, subgroup), IPR025875 (Leucine rich repeat 4)
Csa1G257880	Unknown protein
Csa1G257890	Pentatricopeptide repeat-containing protein, putative; contains IPR002885 (Pentatricopeptide repeat), IPR004575 (Cdk-activating kinase assembly factor MAT1/Tfb3), IPR011990 (Tetratricopeptide-like helical)
Csa1G257900	CDK-activating kinase assembly factor MAT1; contains IPR004575 (Cdk-activating kinase assembly factor MAT1/Tfb3)
Csa1G257910	Transcription regulatory protein SNF5
Csa1G257920	50S ribosomal protein L35; contains IPR021137 (Ribosomal protein L35)
Csa1G257930	mRNA, clone: RTFL01-06-A24
Csa1G257940	Clustered mitochondria protein; contains IPR011990 (Tetratricopeptide-like helical)
Csa1G257950	Putative adiponectin receptor 1; contains IPR004254 (Hly-III-related)
Csa1G263950	1-aminocyclopropane-1-carboxylate oxidase 1; contains IPR005123 (Oxoglutarate/iron-dependent dioxygenase), IPR026992 (Non-haem dioxygenase N-terminal domain), IPR027443 (Isopenicillin N synthase-like)
Csa1G263960	Flavonol synthase/flavanone 3-hydroxylase; contains IPR026992 (Non-haem dioxygenase N-terminal domain), IPR027443 (Isopenicillin N synthase-like)
Csa1G263970	1-aminocyclopropane-1-carboxylate oxidase; contains IPR005123 (Oxoglutarate/iron-dependent dioxygenase), IPR027443 (Isopenicillin N synthase-like)
Csa1G263990	Octicosapeptide/Phox/Bem1p and tetratricopeptide repeat domain-containing protein; contains IPR000270 (Phox/Bem1p), IPR011990 (Tetratricopeptide-like helical)
Csa1G264000	Osteosarcoma amplified 9, endoplasmic reticulum lectin; contains IPR009011 (Mannose-6-phosphate receptor binding domain)
Csa1G264010	Jp18; contains IPR013761 (Sterile alpha motif/pointed domain)
Csa1G264020	Serine-rich protein
Csa1G264520	Serine-rich protein
Csa1G264530	Transmembrane protein
Csa1G264560	Conserved domain protein; contains IPR014946 (Protein of unknown function DUF1817)
Csa1G264570	Unknown protein
Csa1G264580	Glycerol-3-phosphate transporter; contains IPR011701 (Major facilitator superfamily), IPR016196 (Major facilitator superfamily domain, general substrate transporter)
Csa1G265080	Ring finger protein, putative; contains IPR013083 (Zinc finger, RING/FYVE/PHD-type)
Csa1G265090	Unknown protein
Csa1G265100	Pentatricopeptide repeat-containing protein, putative; contains IPR002885 (Pentatricopeptide repeat)
Csa1G265110	Unknown protein
Csa1G265120	RING-H2 zinc finger protein-like
Csa1G265130	Serine/threonine protein kinase, putative; contains IPR000270 (Phox/Bem1p), IPR011009 (Protein kinase-like domain)
Csa1G265630	Stress induced protein
Csa1G265640	Unknown protein
Csa1G265650	Gb|AAD20160.1
Csa1G266150	Zinc finger CCCH-type with G patch domain-containing protein; contains IPR000467 (G-patch domain)
Csa1G266160	Transmembrane 9 superfamily protein member 2; contains IPR004240 (Nonaspanin (TM9SF))
Csa1G266170	Glucose transporter; contains IPR005828 (General substrate transporter), IPR016196 (Major facilitator superfamily domain, general substrate transporter)
Csa1G266180	Uroporphyrinogen-III synthase; contains IPR003754 (Tetrapyrrole biosynthesis, uroporphyrinogen III synthase)
Csa1G267180	Ribonuclease 3-like protein 3; contains IPR000999 (Ribonuclease III domain), IPR001650 (Helicase, C-terminal), IPR003100 (Argonaute/Dicer protein, PAZ), IPR005034 (Dicer double-stranded RNA-binding fold), IPR014001 (Helicase, superfamily 1/2, ATP-binding domain), IPR014720 (Double-stranded RNA-binding-like domain), IPR027417 (P-loop containing nucleoside triphosphate hydrolase)
Csa1G267190	FAD-dependent oxidoreductase-like protein; contains IPR006076 (FAD dependent oxidoreductase)
Csa1G267200	WD repeat-containing protein; contains IPR015943 (WD40/YVTN repeat-like-containing domain)
Csa1G267220	Chitinase, putative; contains IPR017853 (Glycoside hydrolase, superfamily)
Csa1G267230	Chitinase, putative; contains IPR017853 (Glycoside hydrolase, superfamily)
Csa1G267240	Chitinase 3; contains IPR017853 (Glycoside hydrolase, superfamily)
Csa1G267260	Unknown protein
Csa1G267270	Abhydrolase domain-containing protein FAM108C1
Csa1G267770	Response regulator 9; contains IPR009057 (Homeodomain-like), IPR011006 (CheY-like superfamily), IPR017053 (Response regulator, plant B-type)
Csa1G268280	Lipocalin protein; contains IPR022271 (Lipocalin, ApoD type)
Csa1G268290	Putative vesicle-associated membrane protein family protein; contains IPR001388 (Synaptobrevin), IPR011012 (Longin-like domain)
Csa1G268310	Pre-mRNA-splicing factor 38B
Csa1G268320	Unknown protein
Csa1G268330	Pre-mRNA 3'-end-processing factor FIP1; contains IPR007854 (Pre-mRNA polyadenylation factor Fip1)
Csa1G269330	Protein RTF2 homolog; contains IPR006735 (Protein of unknown function DUF602)
Csa1G269350	Transcription factor; contains IPR011598 (Myc-type, basic helix-loop-helix (bHLH) domain)
Csa1G269850	Unknown protein; contains IPR003213 (Cytochrome c oxidase, subunit VIb)
Csa1G269860	Unknown protein
Csa1G269870	AP2 domain-containing transcription factor; contains IPR015300 (DNA-binding pseudobarrel domain), IPR016177 (DNA-binding, integrase-type)
Csa1G269880	CBL-interacting protein kinase 9; contains IPR020636 (Calcium/calmodulin-dependent/calcium-dependent protein kinase)
Csa1G269890	Unknown protein
Csa1G269900	Reticulon-like protein B18; contains IPR003388 (Reticulon)
Csa1G269910	F-box protein; contains IPR001810 (F-box domain, cyclin-like)
Csa1G270410	GPI mannosyltransferase; contains IPR005599 (GPI mannosyltransferase)
Csa1G270420	Unknown protein
Csa1G270920	Formin 2B; contains IPR015425 (Actin-binding FH2)
Csa1G275920	AP2-like ethylene-responsive transcription factor; contains IPR016177 (DNA-binding, integrase-type)
Csa1G275930	Histone-lysine N-methyltransferase E(z); contains IPR001214 (SET domain), IPR003616 (Post-SET domain), IPR006560 (AWS), IPR019786 (Zinc finger, PHD-type, conserved site), IPR025787 (Histone-lysine N-methyltransferase, SET2, plant)
Csa1G275940	GMP synthase [glutamine-hydrolyzing]; contains IPR017926 (Glutamine amidotransferase)
Csa1G276440	Unknown protein
Csa1G276450	Receptor-like kinase; contains IPR011009 (Protein kinase-like domain), IPR013210 (Leucine-rich repeat-containing N-terminal, type 2), IPR013320 (Concanavalin A-like lectin/glucanase, subgroup)
Csa1G277450	AFG1-like ATPase; contains IPR005654 (ATPase, AFG1-like), IPR027417 (P-loop containing nucleoside triphosphate hydrolase)
Csa1G277460	Cinnamoyl-CoA reductase, putative; contains IPR016040 (NAD(P)-binding domain)
Csa1G277470	5'-nucleotidase domain-containing protein 2; contains IPR008380 (HAD-superfamily hydrolase, subfamily IG, 5'-nucleotidase), IPR023214 (HAD-like domain)
Csa1G277970	UDP-glucuronate 5-epimerase, putative; contains IPR001509 (NAD-dependent epimerase/dehydratase), IPR008089 (Nucleotide sugar epimerase)
Csa1G277980	Unknown protein
Csa1G277990	Unknown protein
Csa1G278490	Unknown protein
Csa1G278500	Unknown protein
Csa1G287000	Unknown protein
Csa1G287010	Senescence-associated protein; contains IPR018499 (Tetraspanin/Peripherin)
Csa1G287020	TETRASPANIN family protein; contains IPR018499 (Tetraspanin/Peripherin)
Csa1G288020	WAT1-related protein; contains IPR000620 (Drug/metabolite transporter)
Csa1G293020	Pentatricopeptide repeat-containing protein, putative; contains IPR002885 (Pentatricopeptide repeat), IPR011990 (Tetratricopeptide-like helical)
Csa1G294020	Putative uncharacterized protein CER1-2; contains IPR006694 (Fatty acid hydroxylase), IPR016040 (NAD(P)-binding domain), IPR021940 (Uncharacterised domain Wax2, C-terminal)
Csa1G294080	Putative HLH DNA-binding domain superfamily protein
Csa1G294090	Ice binding protein, putative; contains IPR008546 (Domain of unknown function DUF828), IPR013666 (Pleckstrin-like, plant)
Csa1G294100	Ankyrin repeat-containing protein, putative; contains IPR001841 (Zinc finger, RING-type), IPR020683 (Ankyrin repeat-containing domain)
Csa1G294600	Ring finger protein, putative; contains IPR013083 (Zinc finger, RING/FYVE/PHD-type)
Csa1G294610	Cyclic nucleotide-gated channel; contains IPR003938 (Potassium channel, voltage-dependent, EAG/ELK/ERG)
Csa1G294620	Protein translocase secy subunit, putative; contains IPR002208 (SecY/SEC61-alpha family), IPR023201 (SecY subunit domain)
Csa1G294630	Chaperone protein clpB; contains IPR023150 (Double Clp-N motif), IPR027417 (P-loop containing nucleoside triphosphate hydrolase)
Csa1G295130	BNR/Asp-box repeat domain protein (Precursor); contains IPR011040 (Sialidases)
Csa1G295140	Nef-associated protein; contains IPR001378 (Uncharacterised domain UPF0066), IPR023370 (Uncharacterised domain UPF0066, YaeB-like domain)
Csa1G295150	Diacylglycerol kinase; contains IPR000756 (Diacylglycerol kinase, accessory domain), IPR001206 (Diacylglycerol kinase, catalytic domain), IPR016064 (ATP-NAD kinase-like domain)
Csa1G302180	26S protease regulatory subunit 8; contains IPR005937 (26S proteasome subunit P45), IPR027417 (P-loop containing nucleoside triphosphate hydrolase)
Csa1G302190	Unknown protein
Csa1G302200	E3 ubiquitin-protein ligase MARCH3; contains IPR011016 (Zinc finger, RING-CH-type), IPR013083 (Zinc finger, RING/FYVE/PHD-type)
Csa1G303700	Potassium channel; contains IPR003938 (Potassium channel, voltage-dependent, EAG/ELK/ERG), IPR020683 (Ankyrin repeat-containing domain)
Csa1G303710	Unknown protein
Csa1G304710	GTP-binding nuclear protein Ran-A1; contains IPR001806 (Small GTPase superfamily), IPR002041 (Ran GTPase), IPR005225 (Small GTP-binding protein domain), IPR027417 (P-loop containing nucleoside triphosphate hydrolase)
Csa1G305710	Cytochrome P450; contains IPR001128 (Cytochrome P450)
Csa1G305720	RNA binding protein, putative; contains IPR005491 (EMSY N-terminal), IPR014002 (Tudor-like, plant)
Csa1G305730	Unknown protein
Csa1G305740	Arginine N-methyltransferase family protein; contains IPR025799 (Protein arginine N-methyltransferase)
Csa1G305750	Serine/threonine-protein kinase; contains IPR011009 (Protein kinase-like domain), IPR013320 (Concanavalin A-like lectin/glucanase, subgroup)
Csa1G305760	Acyl-protein thioesterase, putative; contains IPR003140 (Phospholipase/carboxylesterase/thioesterase)
Csa1G305770	Desumoylating isopeptidase 2; contains IPR008580 (Domain of unknown function DUF862, eukaryotic)
Csa1G305780	cDNA clone:J013073D14, full insert sequence; contains IPR012866 (Protein of unknown function DUF1644)
Csa1G305790	GTP-binding nuclear protein Ran-A1; contains IPR001806 (Small GTPase superfamily), IPR002041 (Ran GTPase), IPR027417 (P-loop containing nucleoside triphosphate hydrolase)
Csa1G306800	Pentatricopeptide repeat protein; contains IPR002885 (Pentatricopeptide repeat), IPR011990 (Tetratricopeptide-like helical)
Csa1G306810	Ran-binding zinc finger protein; contains IPR001876 (Zinc finger, RanBP2-type)
Csa1G308810	Unknown protein
Csa1G313810	Lactoylglutathione lyase, putative
Csa1G319810	TNP1; contains IPR004252 (Transposase, Ptta/En/Spm, plant)
Csa1G320310	Transmembrane protein putative
Csa1G320320	Kelch-like protein 3; contains IPR001810 (F-box domain, cyclin-like), IPR015916 (Galactose oxidase, beta-propeller)
Csa1G320340	Nucleic acid binding protein; contains IPR002775 (DNA/RNA-binding protein Alba-like)
Csa1G320350	Chaperone protein dnaJ 49; contains IPR001623 (DnaJ domain), IPR013026 (Tetratricopeptide repeat-containing domain), IPR015399 (Domain of unknown function DUF1977, DnaJ-like)
Csa1G320360	Unknown protein
Csa1G320370	Pentatricopeptide repeat-containing protein; contains IPR002885 (Pentatricopeptide repeat), IPR011990 (Tetratricopeptide-like helical)
Csa1G324370	Nitrate transporter; contains IPR000109 (Proton-dependent oligopeptide transporter family), IPR016196 (Major facilitator superfamily domain, general substrate transporter)
Csa1G324870	Putative uncharacterized protein TPLa-1; contains IPR011990 (Tetratricopeptide-like helical)
Csa1G325370	Similarity to DNA helicase; contains IPR027417 (P-loop containing nucleoside triphosphate hydrolase)
Csa1G328400	Heme oxygenase-1; contains IPR016053 (Haem oxygenase-like), IPR016951 (Haem oxygenase (decyclizing), plant)
Csa1G329900	Metal transporter protein; contains IPR004813 (Oligopeptide transporter, OPT superfamily)
Csa1G329910	Unknown protein
Csa1G336420	Unknown protein
Csa1G348430	Blue copper protein; contains IPR008972 (Cupredoxin)
Csa1G348440	Blue copper protein, putative; contains IPR008972 (Cupredoxin)
Csa1G348950	Blue copper protein, putative; contains IPR008972 (Cupredoxin)
Csa1G351950	Transducin family protein / WD-40 repeat family protein; contains IPR011047 (Quinonprotein alcohol dehydrogenase-like superfamily), IPR015943 (WD40/YVTN repeat-like-containing domain)
Csa1G351960	Glycosyl transferase family 17 protein; contains IPR006813 (Glycosyl transferase, family 17)
Csa1G361460	Transcription factor, putative; contains IPR011598 (Myc-type, basic helix-loop-helix (bHLH) domain)
Csa1G363460	Unknown protein
Csa1G364460	Ethylene-responsive transcription factor 1; contains IPR016177 (DNA-binding, integrase-type)
Csa1G364960	Exostosin family protein; contains IPR004263 (Exostosin-like)
Csa1G366960	At2g17240/T23A1.10
Csa1G366970	Unknown protein
Csa1G366980	Regulator of Vps4 activity in the MVB pathway protein; contains IPR005061 (Domain of unknown function DUF292, eukaryotic)
Csa1G366990	Unknown protein
Csa1G369490	PGPS/D10
Csa1G369500	Harpin-induced 1; contains IPR004864 (Late embryogenesis abundant protein, LEA-14)
Csa1G369510	Unknown protein
Csa1G370510	Unknown protein
Csa1G372010	Aldehyde dehydrogenase, putative; contains IPR016161 (Aldehyde/histidinol dehydrogenase)
Csa1G374520	Sulfate transporter; contains IPR011547 (Sulphate transporter)
Csa1G378520	Sulfate transporter; contains IPR018045 (Sulphate anion transporter, conserved site)
Csa1G383520	Leucine-rich repeat receptor-like serine/threonine-protein kinase; contains IPR001611 (Leucine-rich repeat), IPR013210 (Leucine-rich repeat-containing N-terminal, type 2)
Csa1G384030	Metal ion binding protein; contains IPR006121 (Heavy metal-associated domain, HMA)
Csa1G385030	Unknown protein; contains IPR001878 (Zinc finger, CCHC-type)
Csa1G385040	Zinc knuckle family protein; contains IPR021109 (Aspartic peptidase)
Csa1G385050	CTV.20
Csa1G385550	F22D16.19 protein; contains IPR007493 (Protein of unknown function DUF538)
Csa1G385560	Vernalization insensitive 3; contains IPR013783 (Immunoglobulin-like fold)
Csa1G385570	Anaphase-promoting complex subunit, putative; contains IPR024789 (Anaphase-promoting complex subunit 4)
Csa1G386570	Anaphase promoting complex subunit; contains IPR015943 (WD40/YVTN repeat-like-containing domain), IPR024789 (Anaphase-promoting complex subunit 4), IPR024790 (Anaphase-promoting complex subunit 4 long domain), IPR024977 (Anaphase-promoting complex subunit 4, WD40 domain)
Csa1G386580	Nudix hydrolase; contains IPR015797 (NUDIX hydrolase domain-like)
Csa1G386590	Sigma factor sigb regulation protein rsbq, putative
Csa1G391590	Cytosolic Fe-S cluster assembly factor nbp35; contains IPR002744 (Domain of unknown function DUF59), IPR010376 (Domain of unknown function, DUF971), IPR019591 (ATPase-like, ParA/MinD), IPR025669 (AAA domain), IPR027417 (P-loop containing nucleoside triphosphate hydrolase)
Csa1G391600	Unknown protein
Csa1G392600	Histone H3; contains IPR000164 (Histone H3), IPR009072 (Histone-fold)
Csa1G395600	mRNA, clone: RTFL01-36-E19; contains IPR010341 (Protein of unknown function DUF936, plant)
Csa1G395610	Transferase family protein; contains IPR003480 (Transferase), IPR023213 (Chloramphenicol acetyltransferase-like domain)
Csa1G397110	DnaJ like protein; contains IPR001623 (DnaJ domain), IPR016024 (Armadillo-type fold), IPR025640 (Domain of unknown function DUF4339)
Csa1G397120	Acyl-ACP thioesterase; contains IPR002864 (Acyl-ACP thioesterase), IPR021113 (Acyl-ACP-thioesterase, N-terminal)
Csa1G397130	Auxin-responsive protein; contains IPR003311 (AUX/IAA protein)
Csa1G397140	Transmembrane protein; contains IPR002794 (Protein of unknown function DUF92, TMEM19)
Csa1G398140	cDNA clone:J033114C24, full insert sequence
Csa1G399640	cDNA clone:J033114C24, full insert sequence
Csa1G399650	Tudor domain-containing protein 3-like; contains IPR013894 (Domain of unknown function DUF1767)
Csa1G403660	WD-40 repeat family protein (LEUNIG); contains IPR006594 (LisH dimerisation motif), IPR015943 (WD40/YVTN repeat-like-containing domain), IPR020472 (G-protein beta WD-40 repeat)
Csa1G404660	Bile acid:sodium symporter; contains IPR002657 (Bile acid:sodium symporter)
Csa1G407160	Receptor-like protein kinase 1-like; contains IPR001611 (Leucine-rich repeat), IPR011009 (Protein kinase-like domain), IPR013210 (Leucine-rich repeat-containing N-terminal, type 2), IPR013320 (Concanavalin A-like lectin/glucanase, subgroup)
Csa1G407170	Pentatricopeptide repeat-containing protein; contains IPR002885 (Pentatricopeptide repeat), IPR011990 (Tetratricopeptide-like helical)
Csa1G407190	ABC transporter G family member; contains IPR013525 (ABC-2 type transporter), IPR013581 (Plant PDR ABC transporter associated), IPR027417 (P-loop containing nucleoside triphosphate hydrolase)
Csa1G408200	Myb family transcription factor; contains IPR009057 (Homeodomain-like)
Csa1G408700	Putative argonaute family protein; contains IPR003100 (Argonaute/Dicer protein, PAZ), IPR014811 (Domain of unknown function DUF1785)
Csa1G408710	Putative argonaute family protein; contains IPR012337 (Ribonuclease H-like domain)
Csa1G408720	DELLA protein GAI, putative; contains IPR005202 (Transcription factor GRAS), IPR021914 (Transcriptional factor DELLA, N-terminal)
Csa1G408740	Unknown protein
Csa1G409740	Unknown protein
Csa1G411740	Soul heme-binding family protein; contains IPR006917 (SOUL haem-binding protein), IPR011256 (Regulatory factor, effector, bacterial), IPR018790 (Protein of unknown function DUF2358)
Csa1G414240	Soul heme-binding family protein; contains IPR006917 (SOUL haem-binding protein), IPR011256 (Regulatory factor, effector, bacterial), IPR018790 (Protein of unknown function DUF2358)
Csa1G418240	3-ketoacyl-CoA synthase; contains IPR012392 (Very-long-chain 3-ketoacyl-CoA synthase), IPR016039 (Thiolase-like)
Csa1G418250	Eukaryotic translation initiation factor 3 subunit I; contains IPR015943 (WD40/YVTN repeat-like-containing domain)
Csa1G418260	Pentatricopeptide repeat-containing protein, putative; contains IPR002885 (Pentatricopeptide repeat), IPR011990 (Tetratricopeptide-like helical), IPR015943 (WD40/YVTN repeat-like-containing domain)
Csa1G418760	Transaldolase 2; contains IPR001585 (Transaldolase), IPR013785 (Aldolase-type TIM barrel)
Csa1G418770	Unknown protein
Csa1G418780	Glutamate receptor; contains IPR001320 (Ionotropic glutamate receptor), IPR001638 (Extracellular solute-binding protein, family 3), IPR001828 (Extracellular ligand-binding receptor)
Csa1G418790	Small nuclear ribonucleoprotein E; contains IPR010920 (Like-Sm (LSM) domain), IPR027078 (Small nuclear ribonucleoprotein E)
Csa1G418800	Protein GLUTAMINE DUMPER 3
Csa1G419310	Receptor-like kinase; contains IPR011009 (Protein kinase-like domain)
Csa1G420310	CONSTANS-like protein; contains IPR000315 (Zinc finger, B-box), IPR010402 (CCT domain)
Csa1G420320	CONSTANS-like protein; contains IPR000315 (Zinc finger, B-box), IPR010402 (CCT domain)
Csa1G420340	1-deoxy-D-xylulose-5-phosphate synthase; contains IPR005477 (Deoxyxylulose-5-phosphate synthase), IPR009014 (Transketolase, C-terminal/Pyruvate-ferredoxin oxidoreductase, domain II)
Csa1G420350	Serine esterase family protein; contains IPR007751 (Domain of unknown function DUF676, lipase-like)
Csa1G420360	Cysteine-rich secretory protein 2; contains IPR001283 (Allergen V5/Tpx-1-related)
Csa1G420860	UDP-glucosyltransferase, putative; contains IPR002213 (UDP-glucuronosyl/UDP-glucosyltransferase)
Csa1G420880	Myb transcription factor-like protein; contains IPR009057 (Homeodomain-like)
Csa1G421880	Adenosylmethionine-8-amino-7-oxononanoate aminotransferase, putative; contains IPR004472 (Dethiobiotin synthase BioD), IPR005814 (Aminotransferase class-III), IPR015424 (Pyridoxal phosphate-dependent transferase), IPR027417 (P-loop containing nucleoside triphosphate hydrolase)
Csa1G421890	F-box protein PP2-B1; contains IPR001810 (F-box domain, cyclin-like), IPR025886 (Phloem protein 2-like)
Csa1G421900	F-box protein PP2-B1; contains IPR001810 (F-box domain, cyclin-like), IPR025886 (Phloem protein 2-like)
Csa1G421910	F-box protein PP2-B1; contains IPR001810 (F-box domain, cyclin-like), IPR025886 (Phloem protein 2-like)
Csa1G421920	F-box protein PP2-B1; contains IPR001810 (F-box domain, cyclin-like), IPR025886 (Phloem protein 2-like)
Csa1G421930	F-box protein PP2-B1; contains IPR001810 (F-box domain, cyclin-like), IPR025886 (Phloem protein 2-like)
Csa1G422430	Calmodulin-binding protein; contains IPR012416 (Calmodulin binding protein-like)
Csa1G422440	Xyloglucan endotransglucosylase/hydrolase protein 22, putative; contains IPR008985 (Concanavalin A-like lectin/glucanases superfamily)
Csa1G422450	Xyloglucan endotransglucosylase/hydrolase protein 22, putative; contains IPR008264 (Beta-glucanase), IPR008985 (Concanavalin A-like lectin/glucanases superfamily)
Csa1G422470	Xyloglucan endotransglucosylase/hydrolase 3; contains IPR008985 (Concanavalin A-like lectin/glucanases superfamily), IPR016455 (Xyloglucan endotransglucosylase/hydrolase)
Csa1G422480	Xyloglucan endotransglucosylase/hydrolase 2; contains IPR008264 (Beta-glucanase), IPR008985 (Concanavalin A-like lectin/glucanases superfamily), IPR016455 (Xyloglucan endotransglucosylase/hydrolase)
Csa1G422980	Xyloglucan endotransglucosylase/hydrolase; contains IPR008264 (Beta-glucanase), IPR008985 (Concanavalin A-like lectin/glucanases superfamily), IPR016455 (Xyloglucan endotransglucosylase/hydrolase)
Csa1G422990	Xyloglucan endotransglucosylase/hydrolase; contains IPR008264 (Beta-glucanase), IPR008985 (Concanavalin A-like lectin/glucanases superfamily), IPR016455 (Xyloglucan endotransglucosylase/hydrolase)
Csa1G423000	Xyloglucan endotransglucosylase/hydrolase 3; contains IPR008985 (Concanavalin A-like lectin/glucanases superfamily), IPR016455 (Xyloglucan endotransglucosylase/hydrolase)
Csa1G423010	Nicotianamine synthase, putative; contains IPR004298 (Nicotianamine synthase)
Csa1G423020	4-coumarate:CoA ligase 1; contains IPR000873 (AMP-dependent synthetase/ligase), IPR025110 (Domain of unknown function DUF4009)
Csa1G423040	Golgin candidate
Csa1G423060	Unknown protein; contains IPR008480 (Protein of unknown function DUF761, plant)
Csa1G423070	Putative uncharacterized protein hypro1; contains IPR002659 (Glycosyl transferase, family 31)
Csa1G423080	Unknown protein
Csa1G423090	Porin/voltage-dependent anion-selective channel protein; contains IPR023614 (Porin domain), IPR027246 (Eukaryotic porin/Tom40)
Csa1G423100	Mitochondrial chaperone BCS1; contains IPR025753 (AAA-type ATPase, N-terminal domain), IPR027417 (P-loop containing nucleoside triphosphate hydrolase)
Csa1G423110	Syntaxin family protein; contains IPR010989 (t-SNARE)
Csa1G423120	Unknown protein; contains IPR018808 (Muniscin C-terminal mu homology domain)
Csa1G423130	Unknown protein
Csa1G423140	Haloacid dehalogenase (HAD) family hydrolase; contains IPR006402 (HAD-superfamily hydrolase, subfamily IA, variant 3), IPR023214 (HAD-like domain)
Csa1G423150	NADPH--cytochrome P450 reductase; contains IPR001094 (Flavodoxin), IPR023173 (NADPH-cytochrome p450 reductase, FAD-binding, alpha-helical domain-3)
Csa1G423160	OSBP(Oxysterol binding protein)-related protein 4B
Csa1G423170	Unknown protein
Csa1G423180	Putative replication factor A; contains IPR012340 (Nucleic acid-binding, OB-fold)
Csa1G423190	AP2-like ethylene-responsive transcription factor; contains IPR016177 (DNA-binding, integrase-type)
Csa1G423200	Probable ABC transporter ATP-binding protein sufC; contains IPR010230 (FeS cluster assembly SUF system, ATPase SufC), IPR027417 (P-loop containing nucleoside triphosphate hydrolase)
Csa1G423210	Protein VERNALIZATION INSENSITIVE; contains IPR003961 (Fibronectin, type III), IPR004082 (Protein of unknown function DUF1423, plant)
Csa1G423220	Unknown protein
Csa1G423230	U4/U6.U5 small nuclear ribonucleoprotein 27 kDa protein; contains IPR013957 (Domain of unknown function DUF1777)
Csa1G423240	Receptor-like protein kinase; contains IPR011009 (Protein kinase-like domain), IPR013320 (Concanavalin A-like lectin/glucanase, subgroup)
Csa1G423250	WD repeat-containing protein; contains IPR015943 (WD40/YVTN repeat-like-containing domain)
Csa1G423260	Actin associated protein
Csa1G423270	Plasma membrane H+-ATPase; contains IPR001757 (Cation-transporting P-type ATPase), IPR004014 (Cation-transporting P-type ATPase, N-terminal), IPR023214 (HAD-like domain), IPR023298 (P-type ATPase, transmembrane domain)
Csa1G423280	AT5g57340/MJB24_15
Csa1G423300	Villin-4; contains IPR003128 (Villin headpiece), IPR007122 (Villin/Gelsolin)
Csa1G423310	Unknown protein
Csa1G423320	U3 small nucleolar RNA-associated protein 25; contains IPR010678 (Digestive organ expansion factor, predicted)
Csa1G423330	Metaxin-1
Csa1G423340	Potassium-transporting ATPase B chain 2; contains IPR000020 (Anaphylatoxin/fibulin), IPR001757 (Cation-transporting P-type ATPase), IPR023214 (HAD-like domain)
Csa1G424340	Core-2/I-branching beta-1,6-N-acetylglucosaminyltransferase family protein; contains IPR003406 (Glycosyl transferase, family 14)
Csa1G424350	Aspartic proteinase nepenthesin-1, putative; contains IPR001461 (Peptidase A1), IPR021109 (Aspartic peptidase)
Csa1G424360	Oxysterol-binding protein; contains IPR000648 (Oxysterol-binding protein)
Csa1G424860	Unknown protein
Csa1G424870	At1g16840/F17F16.27
Csa1G424880	Pathogenesis-related homeodomain protein; contains IPR009057 (Homeodomain-like), IPR013083 (Zinc finger, RING/FYVE/PHD-type)
Csa1G424890	RING/FYVE/PHD zinc finger-containing protein; contains IPR011124 (Zinc finger, CW-type)
Csa1G425890	PHD and RING finger domain-containing protein; contains IPR013083 (Zinc finger, RING/FYVE/PHD-type)
Csa1G425900	tRNA-specific adenosine deaminase; contains IPR016193 (Cytidine deaminase-like)
Csa1G425910	Macrophage migration inhibitory factor-like protein; contains IPR001398 (Macrophage migration inhibitory factor), IPR014347 (Tautomerase/MIF superfamily)
Csa1G425920	Proline-rich protein PRCC; contains IPR018800 (Mitotic checkpoint protein PRCC, C-terminal)
Csa1G425930	Unknown protein
Csa1G425940	Transcription Factor; contains IPR011598 (Myc-type, basic helix-loop-helix (bHLH) domain)
Csa1G426440	Phosphatase DCR2, putative; contains IPR011230 (Phosphoesterase At2g46880)
Csa1G426450	Heat shock-like protein; contains IPR023150 (Double Clp-N motif), IPR027417 (P-loop containing nucleoside triphosphate hydrolase)
Csa1G426950	Unknown protein
Csa1G426960	Transmembrane protein 230; contains IPR008590 (Protein of unknown function DUF872, transmembrane)
Csa1G426970	Unknown protein
Csa1G426980	WRKY transcription factor 7; contains IPR003657 (DNA-binding WRKY), IPR018872 (Zn-cluster domain)
Csa1G427480	Auxin efflux carrier protein 3; contains IPR004776 (Auxin efflux carrier)
Csa1G427490	Solute carrier family 35 member E3; contains IPR004853 (Domain of unknown function DUF250), IPR013657 (UAA transporter)
Csa1G427500	Oligosaccharyltransferase complex subunit OSTC; contains IPR021149 (Oligosaccharyl transferase complex, subunit OST3/OST6)
Csa1G427510	Leucine rich repeat protein; contains IPR001611 (Leucine-rich repeat), IPR003591 (Leucine-rich repeat, typical subtype), IPR025875 (Leucine rich repeat 4)
Csa1G427520	Glutaredoxin C4; contains IPR012336 (Thioredoxin-like fold)
Csa1G427530	Glutaredoxin C4; contains IPR012336 (Thioredoxin-like fold)
Csa1G427540	Bifunctional lysine-specific demethylase and histidyl-hydroxylase NO66; contains IPR013109 (Lysine-specific demethylase NO66/MYC-induced nuclear antigen), IPR016024 (Armadillo-type fold)
Csa1G427550	Unknown protein
Csa1G433050	Homeobox-leucine zipper protein; contains IPR003106 (Leucine zipper, homeobox-associated), IPR009057 (Homeodomain-like)
Csa1G433070	Putative receptor protein kinase; contains IPR011009 (Protein kinase-like domain), IPR013320 (Concanavalin A-like lectin/glucanase, subgroup)
Csa1G433080	Putative receptor protein kinase
Csa1G433090	Extracellular ribonuclease; contains IPR007346 (Endonuclease I)
Csa1G433100	Ring finger protein, putative; contains IPR013083 (Zinc finger, RING/FYVE/PHD-type)
Csa1G433110	Phosphate import ATP-binding protein pstB 1; contains IPR027417 (P-loop containing nucleoside triphosphate hydrolase)
Csa1G433610	Putative phospholipase A2; contains IPR016090 (Phospholipase A2 domain)
Csa1G433620	Potassium transporter; contains IPR003445 (Cation transporter)
Csa1G434130	K transporter; contains IPR003445 (Cation transporter)
Csa1G434140	Galactokinase; contains IPR006206 (Mevalonate/galactokinase)
Csa1G434160	Unknown protein
Csa1G434170	Ethanolamine-phosphate cytidylyltransferase; contains IPR014729 (Rossmann-like alpha/beta/alpha sandwich fold)
Csa1G434690	DNA polymerase epsilon subunit B, putative
Csa1G435200	DNA polymerase epsilon subunit B, putative; contains IPR007185 (DNA polymerase alpha/epsilon, subunit B)
Csa1G435700	Putative uncharacterized protein T2H7.2; contains IPR008480 (Protein of unknown function DUF761, plant)
Csa1G435710	Alpha/beta hydrolase fold protein
Csa1G435720	Jasmonate ZIM domain protein j; contains IPR010399 (Tify), IPR018467 (CO/COL/TOC1, conserved site)
Csa1G435730	Receptor protein kinase-like protein; contains IPR001611 (Leucine-rich repeat)
Csa1G435740	Probable leucine-rich repeat receptor-like protein kinase; contains IPR001611 (Leucine-rich repeat)
Csa1G435750	Pyruvate dehydrogenase E1 component subunit beta; contains IPR005475 (Transketolase-like, pyrimidine-binding domain), IPR009014 (Transketolase, C-terminal/Pyruvate-ferredoxin oxidoreductase, domain II)
Csa1G435760	9-cis-epoxycarotenoid dioxygenase, putative; contains IPR004294 (Carotenoid oxygenase)
Csa1G435770	Epoxide hydrolase
Csa1G435780	Kelch-like protein 3; contains IPR001810 (F-box domain, cyclin-like), IPR015916 (Galactose oxidase, beta-propeller)
Csa1G435790	Jasmonate ZIM domain protein f; contains IPR018467 (CO/COL/TOC1, conserved site)
Csa1G435800	Leucine-rich repeat receptor-like protein kinase; contains IPR001611 (Leucine-rich repeat), IPR003591 (Leucine-rich repeat, typical subtype)
Csa1G435810	Putative uncharacterized protein T2H7.2; contains IPR008480 (Protein of unknown function DUF761, plant)
Csa1G435820	Cullin 4; contains IPR001373 (Cullin, N-terminal), IPR011991 (Winged helix-turn-helix DNA-binding domain)
Csa1G435830	Cullin, putative; contains IPR001373 (Cullin, N-terminal)
Csa1G436330	Glucan endo-1,3-beta-glucosidase, putative; contains IPR000490 (Glycoside hydrolase, family 17), IPR017853 (Glycoside hydrolase, superfamily)
Csa1G439330	Calcyclin-binding protein, putative; contains IPR007699 (SGS), IPR008978 (HSP20-like chaperone), IPR015120 (Siah interacting protein, N-terminal)
Csa1G439830	Gibberellin 2-oxidase; contains IPR002283 (Isopenicillin N synthase), IPR026992 (Non-haem dioxygenase N-terminal domain), IPR027443 (Isopenicillin N synthase-like)
Csa1G441330	Unknown protein
Csa1G441340	Binding protein; contains IPR011990 (Tetratricopeptide-like helical)
Csa1G442340	Group II intron-encoded protein LtrA; contains IPR000477 (Reverse transcriptase), IPR024937 (Domain X)
Csa1G442350	O-acetyltransferase, putative; contains IPR012419 (Cas1p 10 TM acyl transferase domain)
Csa1G444350	Purine permease family protein; contains IPR004853 (Domain of unknown function DUF250)
Csa1G444360	Purine permease family protein; contains IPR004853 (Domain of unknown function DUF250)
Csa1G445360	Purine permease family protein; contains IPR004853 (Domain of unknown function DUF250)
Csa1G445860	Chlorophyll a-b binding protein 3, chloroplastic; contains IPR022796 (Chlorophyll A-B binding protein), IPR023329 (Chlorophyll a/b binding protein domain)
Csa1G445870	Unknown protein
Csa1G445890	SET and MYND domain-containing protein; contains IPR011990 (Tetratricopeptide-like helical)
Csa1G446400	AT3g59090/F17J16_140; contains IPR009457 (Domain of unknown function DUF1084)
Csa1G446900	Mads box protein, putative; contains IPR002100 (Transcription factor, MADS-box)
Csa1G447400	3-oxoacyl-[acyl-carrier-protein] synthase; contains IPR017568 (3-oxoacyl-[acyl-carrier-protein] synthase 2), IPR020841 (Polyketide synthase, beta-ketoacyl synthase domain)
Csa1G447410	Urease accessory protein ureG, putative; contains IPR012202 ([NiFe]-hydrogenase/urease maturation factor, Ni2-binding GTPase), IPR027417 (P-loop containing nucleoside triphosphate hydrolase)
Csa1G447420	Cytochrome B561-related protein; contains IPR004877 (Cytochrome b561, eukaryote)
Csa1G448420	60S ribosomal protein L18a; contains IPR021138 (Ribosomal protein L18a), IPR023573 (Ribosomal protein L18a/LX)
Csa1G448920	Potassium channel; contains IPR003938 (Potassium channel, voltage-dependent, EAG/ELK/ERG)
Csa1G448930	Unknown protein
Csa1G448940	Prefoldin subunit; contains IPR009053 (Prefoldin)
Csa1G448950	Phospho-n-acetylmuramoyl-pentapeptide-transferase, putative; contains IPR000715 (Glycosyl transferase, family 4)
Csa1G448960	30S ribosomal protein S11; contains IPR001971 (Ribosomal protein S11)
Csa1G448970	60S ribosomal protein L18a, putative; contains IPR021138 (Ribosomal protein L18a)
Csa1G448980	ATRAD3, putative; contains IPR004159 (Putative S-adenosyl-L-methionine-dependent methyltransferase)
Csa1G448990	Coatomer subunit zeta-1; contains IPR011012 (Longin-like domain)
Csa1G453990	Magnesium transporter CorA-like family protein; contains IPR002523 (Mg2+ transporter protein, CorA-like/Zinc transport protein ZntB)
Csa1G458990	Carboxyl-terminal-processing protease, putative; contains IPR004447 (C-terminal-processing peptidase S41A)
Csa1G459490	Glucan endo-1,3-beta-glucosidase; contains IPR012946 (X8)
Csa1G459500	Cold acclimation protein COR413-TM1; contains IPR008892 (Cold acclimation WCOR413)
Csa1G460000	Pre-mRNA-processing factor; contains IPR011990 (Tetratricopeptide-like helical)
Csa1G461000	Phytochrome; contains IPR001294 (Phytochrome), IPR005467 (Signal transduction histidine kinase, core)
Csa1G461010	Phytochrome
Csa1G461020	Ribosome maturation factor rimM; contains IPR002618 (UTP--glucose-1-phosphate uridylyltransferase), IPR009000 (Translation elongation/initiation factor/Ribosomal, beta-barrel), IPR011033 (PRC-barrel-like), IPR011961 (16S rRNA processing protein RimM)
Csa1G462020	60S ribosomal protein L32, putative; contains IPR001515 (Ribosomal protein L32e)
Csa1G462030	Plasma membrane associated protein; contains IPR008390 (AWPM-19-like)
Csa1G462040	Unknown protein
Csa1G462540	Rho guanine nucleotide exchange factor; contains IPR000108 (Neutrophil cytosol factor 2 p67phox)
Csa1G464540	Eukaryotic translation initiation factor 4E; contains IPR001040 (Translation Initiation factor eIF- 4e), IPR023398 (Translation Initiation factor eIF- 4e-like domain)
Csa1G464550	Flap endonuclease 1; contains IPR006084 (XPG/Rad2 endonuclease)
Csa1G464560	Nuclear protein; contains IPR007608 (Senescence regulator)
Csa1G466560	Gibberellin receptor GID1, putative; contains IPR013094 (Alpha/beta hydrolase fold-3)
Csa1G467060	Trehalose-6-phosphate synthase, putative; contains IPR001830 (Glycosyl transferase, family 20), IPR003337 (Trehalose-phosphatase), IPR023214 (HAD-like domain)
Csa1G467070	Unknown protein
Csa1G467080	Unknown protein
Csa1G467090	GDSL esterase/lipase; contains IPR001087 (Lipase, GDSL)
Csa1G467100	Agamous MADS-box transcription factor; contains IPR002100 (Transcription factor, MADS-box), IPR002487 (Transcription factor, K-box)
Csa1G467110	WD-40 repeat; contains IPR011009 (Protein kinase-like domain), IPR013083 (Zinc finger, RING/FYVE/PHD-type), IPR015943 (WD40/YVTN repeat-like-containing domain)
Csa1G467120	Protein kinase, putative; contains IPR011009 (Protein kinase-like domain), IPR016253 (Integrin-linked protein kinase)
Csa1G467140	Interferon-induced GTP-binding protein Mx; contains IPR000375 (Dynamin central domain), IPR001401 (Dynamin, GTPase domain), IPR020850 (GTPase effector domain, GED), IPR022812 (Dynamin), IPR027417 (P-loop containing nucleoside triphosphate hydrolase)
Csa1G467150	Putative receptor-like protein kinase 2; contains IPR011009 (Protein kinase-like domain), IPR021720 (Malectin)
Csa1G467160	Endo-1,4-beta-glucanase, putative
Csa1G467170	Endo-1,4-beta-glucanase, putative; contains IPR001701 (Glycoside hydrolase, family 9), IPR008928 (Six-hairpin glycosidase-like)
Csa1G467180	Putative uncharacterized protein P0435H01.12
Csa1G467190	Zinc finger FYVE domain-containing protein 16; contains IPR007461 (Ysc84 actin-binding domain), IPR013083 (Zinc finger, RING/FYVE/PHD-type)
Csa1G467200	Brassinosteroid signaling positive regulator-related protein; contains IPR008540 (BZR1, transcriptional repressor)
Csa1G467710	Heat stress transcription factor A-4a; contains IPR011991 (Winged helix-turn-helix DNA-binding domain)
Csa1G467720	U-box domain-containing protein; contains IPR013083 (Zinc finger, RING/FYVE/PHD-type), IPR016024 (Armadillo-type fold)
Csa1G467730	Unknown protein
Csa1G469730	Ras-related protein Rab-25; contains IPR001806 (Small GTPase superfamily), IPR002041 (Ran GTPase), IPR005225 (Small GTP-binding protein domain), IPR027417 (P-loop containing nucleoside triphosphate hydrolase)
Csa1G469740	Putative WRKY transcription factor; contains IPR003657 (DNA-binding WRKY)
Csa1G470240	Unknown protein; contains IPR012881 (Protein of unknown function DUF1685)
Csa1G470250	Putative uncharacterized protein 7G02
Csa1G470260	WD repeat-containing protein 53; contains IPR015943 (WD40/YVTN repeat-like-containing domain)
Csa1G470270	Cellulose synthase A1; contains IPR005150 (Cellulose synthase), IPR013083 (Zinc finger, RING/FYVE/PHD-type), IPR017896 (4Fe-4S ferredoxin-type, iron-sulpur binding domain)
Csa1G470280	Putative leucine-rich repeat receptor-like protein kinase family protein; contains IPR025875 (Leucine rich repeat 4)
Csa1G470290	Pentatricopeptide repeat-containing protein; contains IPR002885 (Pentatricopeptide repeat), IPR011990 (Tetratricopeptide-like helical)
Csa1G470300	Rho termination factor; contains IPR011112 (Rho termination factor, N-terminal)
Csa1G470310	50S ribosomal protein L5; contains IPR002132 (Ribosomal protein L5), IPR022803 (Ribosomal protein L5 domain)
Csa1G470320	Receptor-like kinase; contains IPR001611 (Leucine-rich repeat), IPR003591 (Leucine-rich repeat, typical subtype), IPR011009 (Protein kinase-like domain), IPR013210 (Leucine-rich repeat-containing N-terminal, type 2), IPR013320 (Concanavalin A-like lectin/glucanase, subgroup), IPR025875 (Leucine rich repeat 4)
Csa1G470340	Phosphatidylinositol-glycan biosynthesis class X protein; contains IPR013233 (Glycosylphosphatidylinositol-mannosyltransferase I, PIG-X/PBN1)
Csa1G470350	Putative leucine-rich repeat receptor protein kinase family protein; contains IPR003591 (Leucine-rich repeat, typical subtype)
Csa1G470360	Leucine-rich repeat receptor kinase-like protein; contains IPR001611 (Leucine-rich repeat), IPR003591 (Leucine-rich repeat, typical subtype), IPR011009 (Protein kinase-like domain), IPR013320 (Concanavalin A-like lectin/glucanase, subgroup)
Csa1G470370	Receptor-like kinase; contains IPR011009 (Protein kinase-like domain)
Csa1G470380	Putative growth regulator; contains IPR019378 (GDP-fucose protein O-fucosyltransferase)
Csa1G470390	Nucleobase ascorbate transporter; contains IPR006043 (Xanthine/uracil/vitamin C permease)
Csa1G470400	SAP30-binding protein; contains IPR012479 (HCNGP-like)
Csa1G470410	Receptor kinase, putative; contains IPR001611 (Leucine-rich repeat), IPR003591 (Leucine-rich repeat, typical subtype), IPR011009 (Protein kinase-like domain), IPR013320 (Concanavalin A-like lectin/glucanase, subgroup), IPR025875 (Leucine rich repeat 4)
Csa1G470420	CBL-interacting protein kinase 16; contains IPR020636 (Calcium/calmodulin-dependent/calcium-dependent protein kinase)
Csa1G470430	DOG1; contains IPR025422 (DOG1 domain)
Csa1G470440	Receptor protein kinase, putative; contains IPR001611 (Leucine-rich repeat), IPR011009 (Protein kinase-like domain), IPR013210 (Leucine-rich repeat-containing N-terminal, type 2)
Csa1G470450	F28N24.8 protein; contains IPR007789 (Protein of unknown function DUF688)
Csa1G470460	Abscisic acid receptor PYL4; contains IPR019587 (Polyketide cyclase/dehydrase), IPR023393 (START-like domain)
Csa1G471460	At1g29190/F28N24_12; contains IPR025322 (Protein of unknown function DUF4228)
Csa1G471470	Malate dehydrogenase
Csa1G472470	Unknown protein
Csa1G472480	Transcription factor, putative
Csa1G472980	Transcription factor, putative
Csa1G475980	SCAR-like protein
Csa1G475990	Dof zinc finger protein; contains IPR003851 (Zinc finger, Dof-type)
Csa1G476000	Lipase/serine esterase, putative; contains IPR007751 (Domain of unknown function DUF676, lipase-like)
Csa1G476010	Metal ion binding protein; contains IPR006121 (Heavy metal-associated domain, HMA)
Csa1G477510	Transcription factor IIIB subunit; contains IPR000812 (Transcription factor TFIIB)
Csa1G477520	Glutamate receptor 3.6
Csa1G477530	Dual specificity protein phosphatase, putative; contains IPR024950 (Dual specificity phosphatase)
Csa1G477540	Transcription factor bHLH30; contains IPR011598 (Myc-type, basic helix-loop-helix (bHLH) domain)
Csa1G478040	Armadillo/beta-catenin-like repeat-containing protein; contains IPR016024 (Armadillo-type fold)
Csa1G478050	UPF0052-domain-containing protein; contains IPR002882 (LPPG:FO 2-phospho-L-lactate transferase CofD/UPF0052)
Csa1G478060	Protein trichome birefringence-like 38; contains IPR025846 (PMR5 N-terminal domain), IPR026057 (PC-Esterase)
Csa1G478070	Unknown protein
Csa1G478080	Pentatricopeptide repeat-containing protein; contains IPR002885 (Pentatricopeptide repeat), IPR011990 (Tetratricopeptide-like helical)
Csa1G478580	Unknown protein
Csa1G478590	Nudix hydrolase; contains IPR015797 (NUDIX hydrolase domain-like)
Csa1G478600	AT3g49250/F2K15_110
Csa1G479100	Unknown protein
Csa1G479110	Unknown protein
Csa1G479610	Ascorbate peroxidase; contains IPR010255 (Haem peroxidase)
Csa1G479620	Unknown protein
Csa1G479630	Mitogen-activated protein kinase; contains IPR011009 (Protein kinase-like domain)
Csa1G479640	Probable peptide/nitrate transporter; contains IPR000109 (Proton-dependent oligopeptide transporter family), IPR016196 (Major facilitator superfamily domain, general substrate transporter)
Csa1G479650	Nitrate transporter 1.1; contains IPR000109 (Proton-dependent oligopeptide transporter family), IPR016196 (Major facilitator superfamily domain, general substrate transporter)
Csa1G480150	Unknown protein
Csa1G480160	Putative peptide/nitrate transporter; contains IPR000109 (Proton-dependent oligopeptide transporter family), IPR016196 (Major facilitator superfamily domain, general substrate transporter)
Csa1G480170	Unknown protein
Csa1G480180	Actin depolymerizing factor-like protein; contains IPR002108 (Actin-binding, cofilin/tropomyosin type), IPR017904 (ADF/Cofilin/Destrin)
Csa1G480680	Probable peptide/nitrate transporter; contains IPR000109 (Proton-dependent oligopeptide transporter family), IPR016196 (Major facilitator superfamily domain, general substrate transporter)
Csa1G480690	THO complex subunit; contains IPR012677 (Nucleotide-binding, alpha-beta plait), IPR025715 (Friend of PRMT1 duplication)
Csa1G480700	AT5g59960/mmn10_180
Csa1G481200	Exocyst complex component; contains IPR004140 (Exocyst complex protein Exo70), IPR016159 (Cullin repeat-like-containing domain)
Csa1G481210	Histone H2A; contains IPR009072 (Histone-fold)
Csa1G481220	30S ribosomal protein S8, putative; contains IPR000630 (Ribosomal protein S8)
Csa1G481720	Zinc finger protein; contains IPR015880 (Zinc finger, C2H2-like)
Csa1G481730	Putative nuclease harbi1; contains IPR026103 (Harbinger transposase-derived nuclease)
Csa1G481740	Auxin-regulated protein; contains IPR010369 (Protein of unknown function DUF966)
Csa1G482740	Myb-like transcription factor; contains IPR009057 (Homeodomain-like)
Csa1G489250	Putative uncharacterized protein At2g28690/T8O18.2; contains IPR012862 (Protein of unknown function DUF1635)
Csa1G495260	Unknown protein
Csa1G495270	Zinc finger, C3HC4 type family protein, expressed
Csa1G495290	Kinesin-related protein-like; contains IPR001752 (Kinesin, motor domain), IPR027417 (P-loop containing nucleoside triphosphate hydrolase)
Csa1G496290	Putative iron--sulfur cluster insertion protein ErpA; contains IPR000361 (FeS cluster biogenesis), IPR016092 (FeS cluster insertion protein)
Csa1G497300	Zinc finger protein CONSTANS-like protein; contains IPR010402 (CCT domain)
Csa1G497310	Calcium-transporting ATPase, putative; contains IPR001757 (Cation-transporting P-type ATPase), IPR004014 (Cation-transporting P-type ATPase, N-terminal), IPR023214 (HAD-like domain), IPR023298 (P-type ATPase, transmembrane domain)
Csa1G497810	Putative uncharacterized protein T22P11_230
Csa1G498310	E3 UFM1-protein ligase 1-like protein; contains IPR018611 (E3 UFM1-protein ligase 1)
Csa1G498810	Anthocyanin 5-aromatic acyltransferase, putative; contains IPR003480 (Transferase), IPR023213 (Chloramphenicol acetyltransferase-like domain)
Csa1G499310	Malonyl CoA:anthocyanin 5-O-glucoside-6'''-O-malonyltransferase; contains IPR003480 (Transferase), IPR023213 (Chloramphenicol acetyltransferase-like domain)
Csa1G499320	Anthocyanin 5-aromatic acyltransferase, putative; contains IPR003480 (Transferase), IPR023213 (Chloramphenicol acetyltransferase-like domain)
Csa1G499330	Anthocyanin 5-aromatic acyltransferase, putative; contains IPR003480 (Transferase), IPR023213 (Chloramphenicol acetyltransferase-like domain)
Csa1G501840	3-ketoacyl-CoA synthase; contains IPR012392 (Very-long-chain 3-ketoacyl-CoA synthase), IPR016039 (Thiolase-like)
Csa1G501850	3-ketoacyl-CoA synthase; contains IPR012392 (Very-long-chain 3-ketoacyl-CoA synthase), IPR016039 (Thiolase-like)
Csa1G502350	Plastid DNA-binding protein
Csa1G502360	Clp protease ATP binding subunit; contains IPR001270 (Chaperonin ClpA/B), IPR001943 (UVR domain), IPR004176 (Clp, N-terminal), IPR019489 (Clp ATPase, C-terminal), IPR023150 (Double Clp-N motif), IPR027417 (P-loop containing nucleoside triphosphate hydrolase)
Csa1G502860	NDX1 homeobox protein; contains IPR001356 (Homeodomain)
Csa1G502880	p-hydroxybenzoic acid efflux pump subunit aaeB
Csa1G503390	p-hydroxybenzoic acid efflux pump subunit aaeB
Csa1G503400	Ubiquitin-conjugating enzyme; contains IPR016135 (Ubiquitin-conjugating enzyme/RWD-like), IPR023313 (Ubiquitin-conjugating enzyme, active site)
Csa1G505400	Thaumatin-like protein; contains IPR001938 (Thaumatin)
Csa1G505900	Unknown protein
Csa1G505910	Membrane protein insertase YidC; contains IPR001708 (Membrane insertase OXA1/ALB3/YidC)
Csa1G505920	2-dehydro-3-deoxyphosphooctonate aldolase; contains IPR006269 (3-deoxy-8-phosphooctulonate synthase), IPR013785 (Aldolase-type TIM barrel)
Csa1G505940	At2g39560/F12L6.22
Csa1G505950	Dof zinc finger protein; contains IPR003851 (Zinc finger, Dof-type)
Csa1G505960	U-box domain-containing protein; contains IPR013083 (Zinc finger, RING/FYVE/PHD-type), IPR016024 (Armadillo-type fold)
Csa1G506960	Unknown protein
Csa1G507460	Clathrin interactor EPSIN 3; contains IPR008942 (ENTH/VHS)
Csa1G507470	Fasciclin-like arabinogalactan protein 9; contains IPR000782 (FAS1 domain)
Csa1G515470	Amino acid selective channel protein; contains IPR003397 (Mitochondrial inner membrane translocase subunit Tim17/Tim22/Tim23/peroxisomal protein PMP24)
Csa1G515990	Ring finger protein, putative; contains IPR013083 (Zinc finger, RING/FYVE/PHD-type)
Csa1G522000	Glucan endo-1,3-beta-glucosidase, putative; contains IPR000490 (Glycoside hydrolase, family 17), IPR012946 (X8), IPR017853 (Glycoside hydrolase, superfamily)
Csa1G522010	Methyl binding domain protein; contains IPR016177 (DNA-binding, integrase-type)
Csa1G522510	Unknown protein
Csa1G522520	Probable receptor-like protein kinase; contains IPR011009 (Protein kinase-like domain), IPR013320 (Concanavalin A-like lectin/glucanase, subgroup)
Csa1G522530	Myosin-3; contains IPR005379 (Uncharacterised domain XH), IPR005380 (XS domain), IPR005381 (Zinc finger-XS domain)
Csa1G522540	Expansin; contains IPR007118 (Expansin/Lol pI), IPR014733 (Barwin-like endoglucanase)
Csa1G523040	Protein RHOMBOID-like 1; contains IPR002610 (Peptidase S54, rhomboid)
Csa1G523050	Unknown protein
Csa1G523060	PGR5-like protein
Csa1G523070	Putative Rab5-interacting protein-like; contains IPR010742 (Rab5-interacting)
Csa1G523080	Unknown protein
Csa1G523090	Oxysterol-binding family protein; contains IPR000648 (Oxysterol-binding protein)
Csa1G523100	Unknown protein
Csa1G523110	Telomere binding protein; contains IPR009057 (Homeodomain-like), IPR019955 (Ubiquitin supergroup)
Csa1G523610	Scarecrow transcription factor family protein; contains IPR005202 (Transcription factor GRAS)
Csa1G523620	Catalytic/ hydrolase; contains IPR006402 (HAD-superfamily hydrolase, subfamily IA, variant 3), IPR023214 (HAD-like domain)
Csa1G523630	Catalytic/ hydrolase; contains IPR006402 (HAD-superfamily hydrolase, subfamily IA, variant 3), IPR023214 (HAD-like domain)
[truncated: 18,794 more rows]

## Sheet: S4-DEGs P Vs. C
Table S4 List of differentially expressed genes (DEGs) in cucumber collar region inoculated with Pythium spinosum Vs. uninfected plants as control.
*Genes are ranked in descending order of their log2-fold change value
Cucumber collar region
Transcript ID	Gene description	2 < Log2 Fold Change < -2	Padj < 0.05	KEGG No.
Csa7G051330	O-acyltransferase WSD1; contains IPR004255 (O-acyltransferase, WSD1, N-terminal), IPR009721 (O-acyltransferase, WSD1, C-terminal)	31.1681	7.26e-06	0
Csa7G019850	Expansin-like 1 protein; contains IPR007118 (Expansin/Lol pI), IPR014733 (Barwin-like endoglucanase)	28.2413	0.00440263	0
Csa7G019860	Expansin-like 1; contains IPR007117 (Expansin, cellulose-binding-like domain)	27.233	0.00628665	0
Csa7G419560	Peroxidase 3, putative; contains IPR010255 (Haem peroxidase)	13.0367	1.34e-09	K00430
Csa5G613580	Subtilisin-like serine protease; contains IPR015500 (Peptidase S8, subtilisin-related), IPR023828 (Peptidase S8, subtilisin, Ser-active site)	12.0976	8.51e-10	0
Csa7G419550	Peroxidase 3, putative; contains IPR010255 (Haem peroxidase)	11.1568	7.58e-08	K00430
Csa7G019830	Expansin-like protein; contains IPR007118 (Expansin/Lol pI), IPR014733 (Barwin-like endoglucanase)	10.8466	3.93e-06	0
Csa3G743950	Thaumatin-like protein; contains IPR001938 (Thaumatin)	10.7599	2.54e-15	0
Csa7G419540	Peroxidase 3, putative; contains IPR010255 (Haem peroxidase)	10.6689	6.13e-06	K00430
Csa5G286040	Proteinase inhibitor; contains IPR000864 (Proteinase inhibitor I13, potato inhibitor I)	10.3509	6.12e-15	0
Csa5G487690	Unknown protein; contains IPR009994 (Phloem filament PP1)	10.1499	2.91e-16	0
Csa7G019330	Expansin-like 1 protein; contains IPR007118 (Expansin/Lol pI), IPR014733 (Barwin-like endoglucanase)	9.56026	0.000458288	0
Csa2G027460	Lipoxygenase; contains IPR008976 (Lipase/lipooxygenase, PLAT/LH2)	9.54394	1.66e-07	K15718
Csa1G660200	Beta-1,3-glucanase; contains IPR000490 (Glycoside hydrolase, family 17), IPR017853 (Glycoside hydrolase, superfamily)	9.47195	0.0076428	0
Csa5G155450	Thaumatin-like protein; contains IPR001938 (Thaumatin)	9.4156	4.18e-16	0
Csa4G000830	Unknown protein	9.36614	3.73e-11	0
Csa6G350370	Wall-associated receptor kinase 2; contains IPR001881 (EGF-like calcium-binding), IPR025287 (Wall-associated receptor kinase galacturonan-binding domain)	8.90712	2.59e-08	0
Csa6G350360	Probable receptor-like protein kinase; contains IPR011009 (Protein kinase-like domain), IPR013320 (Concanavalin A-like lectin/glucanase, subgroup)	8.89307	1.75e-11	0
Csa5G487700	Unknown protein	8.81623	5.83e-18	0
Csa4G129030	B12D-like protein; contains IPR010530 (NADH-ubiquinone reductase complex 1 MLRQ subunit)	8.69411	0.00104607	0
Csa6G085100	Hfr-2-like protein; contains IPR008998 (Agglutinin), IPR023307 (Aerolysin-like toxin, beta complex domain)	8.6048	0.00046622	0
Csa6G459990	Cysteine proteinase inhibitor, putative; contains IPR000010 (Proteinase inhibitor I25, cystatin), IPR027214 (Cystatin)	8.28048	4.35e-17	0
Csa2G359950	Calmodulin 4, putative; contains IPR011992 (EF-hand-like domain)	8.22233	0.00098	0
Csa4G001850	Late embryogenesis abundant protein 3L-1; contains IPR004926 (Late embryogenesis abundant protein, LEA-5)	7.78778	7.78e-05	0
Csa7G067370	Phloem filament protein; contains IPR009994 (Phloem filament PP1)	7.76785	5.05e-20	0
Csa3G837050	Polygalacturonase QRT3; contains IPR011050 (Pectin lyase fold/virulence factor)	7.60151	0.00132608	0
Csa4G304750	Glutathione S-transferase; contains IPR010987 (Glutathione S-transferase, C-terminal-like), IPR012336 (Thioredoxin-like fold)	7.57908	0.0004812	K00799
Csa6G460000	Cysteine proteinase inhibitor, putative; contains IPR000010 (Proteinase inhibitor I25, cystatin), IPR027214 (Cystatin)	7.52913	3.13e-08	0
Csa7G419570	Peroxidase 3, putative; contains IPR010255 (Haem peroxidase)	7.4932	4.84e-08	K00430
Csa3G853160	Cytochrome P450; contains IPR001128 (Cytochrome P450)	7.48747	1.27e-06	K23136
Csa2G010390	Wound-induced protein WIN1; contains IPR014733 (Barwin-like endoglucanase)	7.47946	1.88e-09	0
Csa6G485670	WAT1-related protein; contains IPR000620 (Drug/metabolite transporter)	7.41028	4.32e-08	0
Csa2G406630	Peroxidase 55, putative; contains IPR010255 (Haem peroxidase)	7.3494	7.04e-17	K00430
Csa2G294880	Patatin-like protein; contains IPR016035 (Acyl transferase/acyl hydrolase/lysophospholipase)	7.33779	0.0203993	0
Csa6G486960	WRKY transcription factor, putative; contains IPR003657 (DNA-binding WRKY)	7.32337	0.00113795	0
Csa3G743390	Carbonic anhydrase; contains IPR001148 (Alpha carbonic anhydrase), IPR023561 (Carbonic anhydrase, alpha-class)	7.28692	1.76e-05	K01674
Csa6G018590	Blue copper protein, putative; contains IPR008972 (Cupredoxin)	7.15706	8.81e-07	0
Csa6G084600	Hfr-2-like protein; contains IPR005830 (Aerolysin/haemolysin/leukocidin toxin), IPR008998 (Agglutinin), IPR023307 (Aerolysin-like toxin, beta complex domain)	7.07256	5.35e-06	0
Csa5G114560	Unknown protein	6.84002	0.0336366	0
Csa3G776350	Terminal flower 1-like protein; contains IPR008914 (Phosphatidylethanolamine-binding protein PEBP)	6.7272	1.03e-09	0
Csa2G193320	Basic helix-loop-helix protein; contains IPR011598 (Myc-type, basic helix-loop-helix (bHLH) domain)	6.66793	0.000264307	0
Csa6G085120	Hfr-2-like protein; contains IPR005830 (Aerolysin/haemolysin/leukocidin toxin), IPR008998 (Agglutinin), IPR023307 (Aerolysin-like toxin, beta complex domain)	6.66751	1.13e-09	0
Csa6G007450	UDP-glucosyltransferase, putative; contains IPR002213 (UDP-glucuronosyl/UDP-glucosyltransferase)	6.65983	0.00595276	0
Csa4G640960	N-hydroxycinnamoyl/benzoyltransferase 1; contains IPR003480 (Transferase), IPR023213 (Chloramphenicol acetyltransferase-like domain)	6.62847	1.98e-06	0
Csa3G076000	Lactoylglutathione lyase; contains IPR004360 (Glyoxalase/fosfomycin resistance/dioxygenase domain)	6.59309	6.31e-08	K01759
Csa6G525550	Germin-like protein 3; contains IPR001929 (Germin)	6.44217	0.00472009	0
Csa4G011720	Unknown protein	6.38306	2.61e-05	0
Csa6G519740	Unknown protein	6.38068	0.00103246	0
Csa2G070200	Cytochrome P450 cinnamate 4-hydroxylase; contains IPR001128 (Cytochrome P450)	6.35542	3.31e-05	K00487
Csa6G363020	Ankyrin repeat family protein; contains IPR020683 (Ankyrin repeat-containing domain), IPR026961 (PGG domain), IPR027001 (Caskin/Ankyrin repeat-containing protein)	6.34982	1.69e-08	0
Csa3G598370	Mitochondrial phosphate carrier protein; contains IPR023395 (Mitochondrial carrier domain)	6.33055	0.00189112	K15102
Csa4G285780	Peroxidase; contains IPR010255 (Haem peroxidase)	6.28329	2.48e-17	K00430
Csa4G022250	Unknown protein	6.26686	6.05e-06	0
Csa1G024160	Myb transcription factor; contains IPR009057 (Homeodomain-like)	6.24319	2.51e-06	K09422
Csa5G285030	Proteinase inhibitor; contains IPR000864 (Proteinase inhibitor I13, potato inhibitor I)	6.22204	7.39e-11	0
Csa3G141900	Protease inhibitor HPI; contains IPR000864 (Proteinase inhibitor I13, potato inhibitor I)	6.16951	5.83e-18	0
Csa2G000440	Cytokinin oxidase/dehydrogenase; contains IPR016164 (FAD-linked oxidase-like, C-terminal), IPR016166 (FAD-binding, type 2), IPR016170 (Vanillyl-alcohol oxidase/Cytokinin dehydrogenase C-terminal domain)	6.16778	0.000331093	K00279
Csa1G059710	Stigma-specific Stig1 family protein; contains IPR006969 (Stigma-specific protein Stig1)	6.13974	0.029011	0
Csa7G312940	Extensin; contains IPR006706 (Extensin repeat)	6.09297	3.08e-11	0
Csa3G481250	Unknown protein	6.07647	0.000582102	0
Csa2G055050	Choline dehydrogenase; contains IPR012132 (Glucose-methanol-choline oxidoreductase)	6.01105	4.61e-06	K08248
Csa2G057070	Choline dehydrogenase; contains IPR012132 (Glucose-methanol-choline oxidoreductase)	6.00992	8.09e-06	K08248
Csa6G492250	Cytochrome P450, putative; contains IPR001128 (Cytochrome P450)	5.9738	3.64e-05	0
Csa3G142910	Proteinase inhibitor; contains IPR000864 (Proteinase inhibitor I13, potato inhibitor I)	5.97296	2.27e-09	0
Csa6G525540	Germin-like protein 3; contains IPR001929 (Germin)	5.93576	0.0170321	0
Csa7G019890	Expansin-like protein; contains IPR007118 (Expansin/Lol pI), IPR014733 (Barwin-like endoglucanase)	5.92946	8.8e-07	0
Csa4G314440	Macrophage migration inhibitory factor-like protein; contains IPR001398 (Macrophage migration inhibitory factor), IPR014347 (Tautomerase/MIF superfamily)	5.91862	0.000483171	K07253
Csa7G075560	Unknown protein	5.90886	0.00238956	0
Csa6G507520	Chitinase; contains IPR016283 (Glycoside hydrolase, family 19), IPR023346 (Lysozyme-like domain)	5.90239	4.23e-08	K20547
Csa6G491710	ABC transporter family protein	5.83745	8.83e-05	0
Csa6G085110	Hfr-2-like protein; contains IPR005830 (Aerolysin/haemolysin/leukocidin toxin), IPR008998 (Agglutinin), IPR023307 (Aerolysin-like toxin, beta complex domain)	5.77435	1.05e-11	0
Csa2G177220	Ethylene-responsive transcription factor, putative; contains IPR016177 (DNA-binding, integrase-type)	5.76854	4.09e-13	0
Csa1G409740	Unknown protein	5.73597	0.000161846	0
Csa3G153170	1-aminocyclopropane-1-carboxylate oxidase 5; contains IPR005123 (Oxoglutarate/iron-dependent dioxygenase), IPR026992 (Non-haem dioxygenase N-terminal domain), IPR027443 (Isopenicillin N synthase-like)	5.7067	0.000326089	0
Csa4G508520	Unknown protein	5.69865	0.0353124	0
Csa6G354370	Wall-associated receptor kinase 2; contains IPR025287 (Wall-associated receptor kinase galacturonan-binding domain)	5.69055	0.000358897	0
Csa6G519450	GDSL esterase/lipase; contains IPR001087 (Lipase, GDSL)	5.63881	0.000313492	0
Csa6G497180	Phosphoenolpyruvate carboxykinase [ATP], putative; contains IPR001272 (Phosphoenolpyruvate carboxykinase, ATP-utilising)	5.62052	1.71e-05	K01610
Csa2G336070	MADS-box transcription factor; contains IPR002100 (Transcription factor, MADS-box)	5.60349	0.00156462	0
Csa5G027940	Protein PLANT CADMIUM RESISTANCE 2; contains IPR006461 (Uncharacterised protein family Cys-rich)	5.6014	1.59e-07	0
Csa5G608090	F13B4.3 protein; contains IPR010683 (Protein of unknown function DUF1262)	5.58539	0.000729921	0
Csa2G271490	Unknown protein; contains IPR008889 (VQ)	5.56803	0.0166748	0
Csa5G262770	Peroxidase; contains IPR010255 (Haem peroxidase)	5.51691	0.000145081	K00430
Csa4G099750	Multidrug resistance protein MdtK; contains IPR002528 (Multi antimicrobial extrusion protein)	5.47131	4.21e-13	K03327
Csa7G067350	Phloem filament protein; contains IPR009994 (Phloem filament PP1)	5.46049	7.74e-07	0
Csa3G210480	Translation initiation factor IF-2	5.45927	0.00413979	0
Csa7G432480	Blue copper protein, putative; contains IPR008972 (Cupredoxin)	5.45778	2.68e-07	0
Csa5G168910	Unknown protein	5.44944	0.0366561	0
Csa5G517170	Elicitor-responsive protein, putative; contains IPR008973 (C2 calcium/lipid-binding domain, CaLB)	5.41806	7.03e-05	0
Csa3G258100	Unknown protein	5.3651	0.00102581	0
Csa5G606810	Unknown protein	5.32761	3.9e-08	0
Csa3G733230	17.3 kDa class I heat shock protein; contains IPR008978 (HSP20-like chaperone)	5.31727	0.0127685	0
Csa7G398100	F22D16.19 protein; contains IPR007493 (Protein of unknown function DUF538)	5.29804	0.000538662	0
Csa5G622440	Unknown protein	5.28531	8.68e-06	0
Csa3G135720	1-aminocyclopropane-1-carboxylate oxidase-like protein; contains IPR005123 (Oxoglutarate/iron-dependent dioxygenase), IPR026992 (Non-haem dioxygenase N-terminal domain), IPR027443 (Isopenicillin N synthase-like)	5.28411	1.79e-06	0
Csa2G176180	Pathogen induced 4 protein	5.27113	0.00561189	0
Csa6G520480	1-aminocyclopropane-1-carboxylate oxidase, putative; contains IPR005123 (Oxoglutarate/iron-dependent dioxygenase), IPR027443 (Isopenicillin N synthase-like)	5.2443	0.00651577	0
Csa2G028460	Lipoxygenase; contains IPR000907 (Lipoxygenase)	5.15072	7.94e-06	K15718
Csa2G069700	Cytochrome P450 cinnamate 4-hydroxylase; contains IPR001128 (Cytochrome P450)	5.12442	1.62e-05	K00487
Csa6G079740	Endoglucanase; contains IPR001701 (Glycoside hydrolase, family 9), IPR008928 (Six-hairpin glycosidase-like)	5.11566	0.00167522	K01179
Csa4G022280	Unknown protein	5.09372	4.5e-06	0
Csa3G116730	Ethylene-responsive transcription factor, putative; contains IPR016177 (DNA-binding, integrase-type)	5.0883	0.0277437	0
Csa5G428440	rRNA N-glycosidase; contains IPR000772 (Ricin B lectin domain), IPR001574 (Ribosome-inactivating protein)	5.08754	0.00104607	0
Csa2G435450	R-FOM-2	5.081	0.0391933	0
Csa7G393460	Phenazine biosynthesis protein PhzF family; contains IPR003719 (Phenazine biosynthesis PhzF protein)	5.07625	3.3e-06	0
Csa5G174600	Ankyrin repeat-containing protein, putative; contains IPR020683 (Ankyrin repeat-containing domain)	5.05972	0.00533018	0
Csa3G779000	Harpin inducing protein 1-like 9; contains IPR004864 (Late embryogenesis abundant protein, LEA-14)	5.04442	3.3e-06	0
Csa4G013570	Aldo/keto reductase, putative; contains IPR001395 (Aldo/keto reductase), IPR023210 (NADP-dependent oxidoreductase domain)	5.03135	0.0224526	0
Csa6G490800	Unknown protein	5.02243	9.38e-06	0
Csa1G703580	Phloem protein 2; contains IPR025886 (Phloem protein 2-like)	4.99361	8.43e-06	0
Csa1G537470	Reticuline oxidase; contains IPR012951 (Berberine/berberine-like)	4.96432	1.98e-06	K22395
Csa6G055940	Ethylene-responsive transcription factor; contains IPR016177 (DNA-binding, integrase-type)	4.96025	4.63e-05	0
Csa3G567330	WRKY transcription factor; contains IPR003657 (DNA-binding WRKY)	4.94901	3.37e-13	0
Csa4G022260	Unknown protein	4.9475	1.07e-12	0
Csa6G525590	Germin-like protein 3; contains IPR001929 (Germin)	4.94489	2.66e-09	0
Csa6G482230	Cysteine proteinase inhibitor; contains IPR000010 (Proteinase inhibitor I25, cystatin)	4.93519	1.63e-05	0
Csa3G116720	Ethylene-responsive transcription factor, putative; contains IPR016177 (DNA-binding, integrase-type)	4.93188	0.00364437	0
Csa6G501310	Cytochrome P450; contains IPR001128 (Cytochrome P450)	4.92808	0.00238956	0
Csa6G517310	Heat stress transcription factor A-2c; contains IPR011991 (Winged helix-turn-helix DNA-binding domain)	4.91104	2.5e-08	K09419
Csa6G504440	26S protease regulatory subunit 4; contains IPR025753 (AAA-type ATPase, N-terminal domain), IPR027417 (P-loop containing nucleoside triphosphate hydrolase)	4.88999	3.07e-08	K08900
Csa3G865440	MADS box transcription factor; contains IPR002100 (Transcription factor, MADS-box), IPR002487 (Transcription factor, K-box)	4.87462	8.75e-08	K09264
Csa3G852630	Cytochrome P450, putative; contains IPR001128 (Cytochrome P450)	4.86999	1.77e-09	K23136
Csa5G139760	Acidic endochitinase; contains IPR017853 (Glycoside hydrolase, superfamily)	4.86047	4.25e-09	K01183
Csa5G166390	Cytochrome p450; contains IPR001128 (Cytochrome P450)	4.84434	0.00231044	0
Csa2G069200	Cytochrome P450 cinnamate 4-hydroxylase; contains IPR001128 (Cytochrome P450)	4.83812	2.54e-05	K00487
Csa4G000810	Trypsin inhibitor 1; contains IPR000737 (Proteinase inhibitor I7, squash)	4.8339	2.86e-18	0
Csa4G304760	Glutathione S-transferase; contains IPR010987 (Glutathione S-transferase, C-terminal-like), IPR012336 (Thioredoxin-like fold)	4.82539	9.16e-11	K00799
Csa6G337020	Unknown protein	4.78536	2.78e-06	0
Csa6G181560	UDP-glycosyltransferase 1; contains IPR002213 (UDP-glucuronosyl/UDP-glucosyltransferase)	4.75427	8.19e-09	0
Csa5G622760	GCN5-related N-acetyltransferase, putative, expressed; contains IPR016181 (Acyl-CoA N-acyltransferase)	4.7319	5.75e-09	K22883
Csa6G519460	Integral membrane protein TmpA	4.72682	0.00272831	0
Csa4G312240	Pyruvate decarboxylase 2; contains IPR011766 (Thiamine pyrophosphate enzyme, C-terminal TPP-binding), IPR012110 (Thiamine pyrophosphate (TPP)-dependent enzyme)	4.72657	1e-09	K01568
Csa6G013940	Peroxidase; contains IPR010255 (Haem peroxidase)	4.72557	8.37e-09	K00430
Csa6G343690	Bidirectional sugar transporter N3; contains IPR004316 (SWEET sugar transporter)	4.72279	4.35e-17	K15382
Csa1G043220	Kunitz trypsin inhibitor; contains IPR002160 (Proteinase inhibitor I3, Kunitz legume)	4.67246	2.56e-05	0
Csa6G013920	Hypoxia induced protein conserved region containing protein, expressed; contains IPR007667 (Hypoxia induced protein, domain)	4.66433	7.02e-05	0
Csa5G613590	Subtilisin-like serine protease; contains IPR015500 (Peptidase S8, subtilisin-related), IPR023828 (Peptidase S8, subtilisin, Ser-active site)	4.66254	4.37e-08	0
Csa7G043670	Probable multidrug resistance protein NorM; contains IPR002528 (Multi antimicrobial extrusion protein)	4.63957	1.53e-14	K03327
Csa6G088700	Anthranilate N-benzoyltransferase protein, putative; contains IPR003480 (Transferase), IPR023213 (Chloramphenicol acetyltransferase-like domain)	4.62524	0.0345132	0
Csa6G445010	Peroxidase; contains IPR010255 (Haem peroxidase)	4.59458	9.81e-15	K00430
Csa6G525690	Reticuline oxidase, putative; contains IPR012951 (Berberine/berberine-like)	4.58783	0.0300267	0
Csa5G576840	Core-2/I-branching beta-1,6-N-acetylglucosaminyltransferase family protein; contains IPR003406 (Glycosyl transferase, family 14)	4.5755	0.00343588	0
Csa2G139860	Cytochrome P450; contains IPR001128 (Cytochrome P450)	4.5699	2.18e-05	0
Csa4G377150	Unknown protein; contains IPR006501 (Pectinesterase inhibitor)	4.56115	0.0319007	0
Csa2G423640	Cytochrome P450, putative; contains IPR001128 (Cytochrome P450)	4.54861	0.0324123	0
Csa4G658500	AT1G76250-like protein	4.54466	1.03e-06	0
Csa4G000840	Unknown protein	4.54131	5.2e-05	0
Csa6G520490	S-norcoclaurine synthase 1; contains IPR027443 (Isopenicillin N synthase-like)	4.54058	0.0351472	0
Csa2G070210	Cytochrome P450 cinnamate 4-hydroxylase; contains IPR001128 (Cytochrome P450)	4.51854	2.21e-05	K00487
Csa4G354130	Methyltransferase, putative; contains IPR013216 (Methyltransferase type 11)	4.51709	4.96e-08	0
Csa7G394020	Unknown protein	4.50041	0.0263973	0
Csa3G782630	U-box domain-containing protein; contains IPR013083 (Zinc finger, RING/FYVE/PHD-type), IPR016024 (Armadillo-type fold)	4.49672	4.18e-06	0
Csa5G174620	Ankyrin repeat-containing protein; contains IPR020683 (Ankyrin repeat-containing domain), IPR026961 (PGG domain)	4.49056	2.71e-05	0
Csa4G000820	Unknown protein	4.43404	3.98e-08	0
Csa4G000860	Unknown protein	4.42223	1.74e-05	0
Csa3G731160	1-aminocyclopropane-1-carboxylate oxidase; contains IPR002283 (Isopenicillin N synthase), IPR026992 (Non-haem dioxygenase N-terminal domain), IPR027443 (Isopenicillin N synthase-like)	4.41136	0.00405542	0
Csa7G414470	Short-chain dehydrogenase/reductase family protein; contains IPR002347 (Glucose/ribitol dehydrogenase)	4.41039	4.69e-09	0
Csa3G076580	Putative aminoacrylate peracid reductase RutC; contains IPR006175 (YjgF/Yer057p/UK114 family), IPR013813 (Endoribonuclease L-PSP/chorismate mutase-like)	4.40586	0.000335527	K09022
Csa1G680120	Threonine aldolase 2; contains IPR015424 (Pyridoxal phosphate-dependent transferase), IPR023603 (Threonine aldolase)	4.40534	2.8e-08	K01620
Csa2G248130	Isoflavone reductase related protein; contains IPR008030 (NmrA-like), IPR016040 (NAD(P)-binding domain)	4.4042	5.83e-09	K23050
Csa4G013560	Aldo/keto reductase; contains IPR001395 (Aldo/keto reductase), IPR023210 (NADP-dependent oxidoreductase domain)	4.39618	0.0322179	0
Csa7G318990	Pathogen-related protein	4.39337	1.96e-07	0
Csa3G076560	Unknown protein	4.37803	0.000307515	0
Csa3G732680	PAR-1b protein; contains IPR009489 (PAR1)	4.35472	1.89e-07	0
Csa6G452710	Auxin-induced protein 6B; contains IPR003676 (Auxin responsive SAUR protein)	4.3501	8.12e-06	K14488
Csa3G182150	PAR-1a protein; contains IPR009489 (PAR1)	4.34545	1.56e-05	0
Csa7G394070	Unknown protein	4.33017	9.89e-06	0
Csa7G037560	Glycine-rich protein	4.32393	0.000273557	0
Csa5G139730	Acidic endochitinase; contains IPR017853 (Glycoside hydrolase, superfamily)	4.31804	5.72e-08	K01183
Csa6G337520	Unknown protein	4.30728	1.03e-05	0
Csa3G646530	GDSL esterase/lipase; contains IPR001087 (Lipase, GDSL)	4.27523	4.35e-09	0
Csa6G498410	UDP-glycosyltransferase 1; contains IPR002213 (UDP-glucuronosyl/UDP-glucosyltransferase)	4.25019	7.91e-05	0
Csa3G850600	Receptor protein kinase, putative; contains IPR011009 (Protein kinase-like domain), IPR013320 (Concanavalin A-like lectin/glucanase, subgroup)	4.24539	3.48e-06	0
Csa3G912910	Expansin-like protein; contains IPR007118 (Expansin/Lol pI), IPR014733 (Barwin-like endoglucanase)	4.23096	3.35e-06	0
Csa4G377160	Nitrate reductase; contains IPR001834 (NADH:cytochrome b5 reductase (CBR)), IPR008335 (Eukaryotic molybdopterin oxidoreductase), IPR014756 (Immunoglobulin E-set), IPR017938 (Riboflavin synthase-like beta-barrel)	4.22257	0.00189676	K10534
Csa3G910670	Expansin L; contains IPR007117 (Expansin, cellulose-binding-like domain), IPR014733 (Barwin-like endoglucanase)	4.22129	0.000755646	0
Csa6G000080	Galactinol synthase; contains IPR002495 (Glycosyl transferase, family 8)	4.22069	1.96e-07	K18819
Csa4G628850	Glutamate receptor 1.2; contains IPR001320 (Ionotropic glutamate receptor), IPR001638 (Extracellular solute-binding protein, family 3), IPR001828 (Extracellular ligand-binding receptor)	4.21848	0.000143811	K05387
Csa5G027950	Inhibitor I family protein; contains IPR000864 (Proteinase inhibitor I13, potato inhibitor I)	4.21718	1.89e-07	0
Csa2G360800	Putative integral membrane protein; contains IPR005134 (Uncharacterised protein family UPF0114)	4.21228	0.00146768	0
Csa1G064780	Cysteine-rich receptor-like protein kinase; contains IPR002902 (Gnk2-homologous domain), IPR011009 (Protein kinase-like domain), IPR013320 (Concanavalin A-like lectin/glucanase, subgroup)	4.2064	1.44e-06	0
Csa1G024220	Core-2/I-branching beta-1,6-N-acetylglucosaminyltransferase family protein; contains IPR003406 (Glycosyl transferase, family 14)	4.18216	0.00094591	0
Csa4G621220	Cytochrome P450; contains IPR001128 (Cytochrome P450)	4.17838	5.25e-12	0
Csa1G575180	Putative MYB transcription factor; contains IPR009057 (Homeodomain-like)	4.16305	8.88e-10	K09422
Csa5G067670	EF-hand domain-containing protein D2; contains IPR011992 (EF-hand-like domain)	4.13939	8.83e-06	0
Csa2G354940	Receptor protein kinase-like protein; contains IPR001611 (Leucine-rich repeat), IPR003591 (Leucine-rich repeat, typical subtype), IPR011009 (Protein kinase-like domain), IPR013210 (Leucine-rich repeat-containing N-terminal, type 2), IPR013320 (Concanavalin A-like lectin/glucanase, subgroup), IPR025875 (Leucine rich repeat 4)	4.12469	6.69e-05	0
Csa2G010160	Sigma factor binding protein 1, chloroplastic; contains IPR008889 (VQ)	4.1074	5.6e-05	0
Csa6G486710	Unknown protein	4.0885	0.0268703	0
Csa6G404200	DNA-binding protein-like; contains IPR011598 (Myc-type, basic helix-loop-helix (bHLH) domain)	4.08377	0.00139251	0
Csa4G290200	UDP-glycosyltransferase 1; contains IPR002213 (UDP-glucuronosyl/UDP-glucosyltransferase)	4.08306	0.00671671	0
Csa4G017070	Unknown protein	4.08042	2.25e-11	0
Csa5G167220	Peroxidase; contains IPR010255 (Haem peroxidase)	4.04665	2.41e-11	K00430
Csa4G664490	Auxin efflux carrier family protein; contains IPR004776 (Auxin efflux carrier)	4.03892	8.63e-09	0
Csa3G889870	Unknown protein	4.02753	3.39e-06	0
Csa4G285810	Peroxidase 3; contains IPR010255 (Haem peroxidase)	4.02534	0.000580318	K00430
Csa3G743980	UDP-glycosyltransferase 1; contains IPR002213 (UDP-glucuronosyl/UDP-glucosyltransferase)	4.01972	0.0210689	0
Csa3G838140	Polygalacturonase 1; contains IPR000743 (Glycoside hydrolase, family 28), IPR011050 (Pectin lyase fold/virulence factor)	4.01902	1.31e-05	K01184
Csa5G148550	Metal transporter protein; contains IPR004813 (Oligopeptide transporter, OPT superfamily)	4.01013	1e-09	0
Csa6G181550	LOB domain-containing protein; contains IPR004883 (Lateral organ boundaries, LOB)	4.00685	0.000848294	0
Csa7G430250	4-coumarate:CoA ligase; contains IPR000873 (AMP-dependent synthetase/ligase), IPR025110 (Domain of unknown function DUF4009)	4.00545	1.63e-05	K01904
Csa3G298070	Unknown protein	3.99799	0.000982194	0
Csa4G639730	Probable calcium-binding protein CML41; contains IPR011992 (EF-hand-like domain)	3.96901	0.000367635	0
Csa6G133720	Unknown protein	3.96806	0.0399527	0
Csa2G000450	Unknown protein	3.96553	7.33e-06	0
Csa6G421630	1-aminocyclopropane-1-carboxylate oxidase; contains IPR005123 (Oxoglutarate/iron-dependent dioxygenase), IPR027443 (Isopenicillin N synthase-like)	3.96434	2.88e-07	K05933
Csa2G006090	Early nodulin, putative; contains IPR005050 (Early nodulin 93 ENOD93 protein)	3.92187	2.35e-06	0
Csa1G000550	Ethylene-responsive transcription factor; contains IPR016177 (DNA-binding, integrase-type)	3.91982	0.000766871	0
Csa4G008760	Phenylalanine ammonia-lyase; contains IPR001106 (Aromatic amino acid lyase), IPR008948 (L-Aspartase-like), IPR023144 (Phenylalanine ammonia-lyase, shielding domain), IPR024083 (Fumarase/histidase, N-terminal)	3.88284	1.48e-05	K10775
Csa5G515040	Unknown protein	3.87476	0.0283129	0
Csa7G375820	Ethylene-responsive transcription factor 1B, putative; contains IPR016177 (DNA-binding, integrase-type)	3.86193	0.000469589	K14516
Csa6G446280	Phenylalanine ammonia-lyase; contains IPR001106 (Aromatic amino acid lyase), IPR008948 (L-Aspartase-like), IPR024083 (Fumarase/histidase, N-terminal)	3.86013	4.94e-05	K10775
Csa3G606620	Cyclic nucleotide-gated ion channel, putative	3.85825	8.42e-08	K05391
Csa6G486790	Ethylene-responsive transcription factor; contains IPR016177 (DNA-binding, integrase-type)	3.85518	0.0315508	0
Csa3G011080	Unknown protein	3.84104	0.00114523	0
Csa4G608170	NAC domain protein; contains IPR003441 (No apical meristem (NAM) protein)	3.83598	4.31e-06	0
Csa4G285730	Peroxidase; contains IPR010255 (Haem peroxidase)	3.81767	5.54e-09	K00430
Csa2G023890	Lipoxygenase; contains IPR000907 (Lipoxygenase)	3.81018	3.2e-07	K15718
Csa1G696520	5'-methylthioadenosine/S-adenosylhomocysteine nucleosidase; contains IPR018017 (Nucleoside phosphorylase)	3.80029	1.98e-13	0
Csa6G338060	Unknown protein	3.79139	0.0322042	0
Csa5G606840	Cytochrome P450; contains IPR001128 (Cytochrome P450)	3.77976	0.000110675	K15639
Csa5G223050	Unknown protein	3.77343	0.0103825	0
Csa3G779020	Harpin inducing protein 1-like 9; contains IPR004864 (Late embryogenesis abundant protein, LEA-14)	3.7721	4.57e-05	0
Csa4G049610	1-aminocyclopropane-1-carboxylate synthase; contains IPR015424 (Pyridoxal phosphate-dependent transferase)	3.76623	2.38e-05	K20772
Csa3G118040	Phosphoglycerate mutase-like protein; contains IPR012398 (PRIB5)	3.756	6.99e-12	0
Csa5G495960	Receptor-like protein kinase HAIKU2	3.75417	1.89e-05	0
Csa4G639870	Lipase; contains IPR002921 (Lipase, class 3)	3.7539	1.14e-06	0
Csa4G280630	Disease resistance response protein; contains IPR004265 (Plant disease resistance response protein)	3.75348	4.88e-09	0
Csa7G375780	Myb-related transcription factor; contains IPR009057 (Homeodomain-like)	3.7523	0.0134653	K09422
Csa2G384430	Unknown protein	3.74495	0.0343753	0
Csa3G889760	UDP-glycosyltransferase 1; contains IPR002213 (UDP-glucuronosyl/UDP-glucosyltransferase)	3.74379	4.69e-09	0
Csa2G060500	Oxysterol-binding protein-related protein; contains IPR000648 (Oxysterol-binding protein)	3.74283	0.0325115	K22285
Csa4G618520	UDP-glycosyltransferase 1; contains IPR002213 (UDP-glucuronosyl/UDP-glucosyltransferase)	3.73234	1.89e-08	0
Csa3G135740	1-aminocyclopropane-1-carboxylate oxidase-like protein; contains IPR005123 (Oxoglutarate/iron-dependent dioxygenase), IPR026992 (Non-haem dioxygenase N-terminal domain), IPR027443 (Isopenicillin N synthase-like)	3.73071	2.28e-11	0
Csa4G617410	UDP-glycosyltransferase 1; contains IPR002213 (UDP-glucuronosyl/UDP-glucosyltransferase)	3.72693	0.000530619	0
Csa6G088170	Cytochrome P450; contains IPR001128 (Cytochrome P450)	3.71893	0.038165	0
Csa1G589140	Putative transcription factor; contains IPR011598 (Myc-type, basic helix-loop-helix (bHLH) domain)	3.71766	7.08e-05	0
CsaUNG024790	Unknown protein	3.71112	0.0283129	0
Csa5G155460	Thaumatin-like protein; contains IPR001938 (Thaumatin)	3.70283	0.0138234	0
Csa6G525600	Germin-like protein 5; contains IPR001929 (Germin)	3.70157	0.000133988	0
Csa2G359910	Probable calcium-binding protein CML17; contains IPR011992 (EF-hand-like domain)	3.69559	4.34e-08	0
Csa4G303680	Glutathione S-transferase; contains IPR010987 (Glutathione S-transferase, C-terminal-like), IPR012336 (Thioredoxin-like fold)	3.6893	0.000928228	K00799
Csa3G073790	Bifunctional inhibitor/lipid-transfer protein/seed storage 2S albumin-like protein; contains IPR016140 (Bifunctional inhibitor/plant lipid transfer protein/seed storage helical domain)	3.67805	0.0143792	0
Csa6G497100	Transcription factor bHLH25; contains IPR011598 (Myc-type, basic helix-loop-helix (bHLH) domain)	3.67587	0.000124332	0
Csa1G042270	Unknown protein	3.67329	3.55e-08	0
Csa5G503560	Leukotriene A4 hydrolase/aminopeptidase; contains IPR001930 (Peptidase M1, alanine aminopeptidase/leukotriene A4 hydrolase), IPR016024 (Armadillo-type fold)	3.67015	9.75e-17	K01254
Csa2G357280	Cytochrome P450; contains IPR001128 (Cytochrome P450)	3.6578	5.38e-07	K09843
Csa1G064800	Cysteine-rich receptor-like protein kinase; contains IPR002902 (Gnk2-homologous domain), IPR011009 (Protein kinase-like domain), IPR013320 (Concanavalin A-like lectin/glucanase, subgroup)	3.64955	0.00387632	0
Csa7G395260	Probable potassium transport system protein kup 2; contains IPR003855 (K+ potassium transporter)	3.64817	0.00177909	K03549
Csa2G299910	(R)-limonene synthase; contains IPR008949 (Terpenoid synthase)	3.64636	1.02e-06	0
Csa5G608230	Protein IDA	3.60956	0.0377224	0
Csa5G606390	Xenotropic and polytropic retrovirus receptor-like protein; contains IPR004331 (SPX, N-terminal), IPR004342 (EXS, C-terminal)	3.60763	5.67e-08	0
Csa2G068700	Cytochrome P450 cinnamate 4-hydroxylase; contains IPR001128 (Cytochrome P450)	3.60394	3.03e-05	K00487
Csa2G023880	Lipoxygenase; contains IPR000907 (Lipoxygenase), IPR008976 (Lipase/lipooxygenase, PLAT/LH2), IPR027433 (Lipoxygenase, domain 3)	3.60069	1.54e-05	K15718
Csa6G445780	Phenylalanine ammonia-lyase; contains IPR001106 (Aromatic amino acid lyase), IPR023144 (Phenylalanine ammonia-lyase, shielding domain)	3.59354	5.37e-06	K10775
Csa1G533650	Peroxidase 3; contains IPR010255 (Haem peroxidase)	3.58611	0.00111179	K00430
Csa7G072740	UDP-glucosyltransferase, putative; contains IPR002213 (UDP-glucuronosyl/UDP-glucosyltransferase)	3.55673	1.03e-09	0
Csa7G430240	4-coumarate:CoA ligase; contains IPR000873 (AMP-dependent synthetase/ligase), IPR025110 (Domain of unknown function DUF4009)	3.55098	9.64e-05	K01904
Csa4G303090	Unknown protein	3.54827	4.37e-09	0
Csa4G000850	Unknown protein	3.54551	6.75e-07	0
Csa2G292840	Patatin-like protein; contains IPR016035 (Acyl transferase/acyl hydrolase/lysophospholipase)	3.54193	2.38e-05	0
Csa4G285760	Peroxidase; contains IPR010255 (Haem peroxidase)	3.53555	2.4e-12	K00430
Csa6G515490	Cysteine-rich receptor-like protein kinase; contains IPR002902 (Gnk2-homologous domain), IPR013320 (Concanavalin A-like lectin/glucanase, subgroup)	3.53461	2.55e-05	0
Csa3G142960	Putative protease inhibitor; contains IPR000864 (Proteinase inhibitor I13, potato inhibitor I)	3.52542	0.0180705	0
Csa2G431070	Benzoyl coenzyme A: benzyl alcohol benzoyl transferase; contains IPR003480 (Transferase), IPR023213 (Chloramphenicol acetyltransferase-like domain)	3.5252	1.45e-08	K19861
Csa5G585390	Multidrug resistance protein MdtG; contains IPR011701 (Major facilitator superfamily), IPR016196 (Major facilitator superfamily domain, general substrate transporter)	3.5138	3.64e-08	0
Csa1G662790	Germin-like protein 1; contains IPR001929 (Germin)	3.51128	6.5e-07	0
Csa7G044830	Cysteine-rich repeat secretory protein; contains IPR002902 (Gnk2-homologous domain)	3.49253	1.56e-09	0
Csa2G369740	Purine permease; contains IPR000620 (Drug/metabolite transporter), IPR004853 (Domain of unknown function DUF250)	3.48975	2.27e-06	0
Csa7G061710	Peroxidase; contains IPR010255 (Haem peroxidase)	3.48598	1.89e-05	K00430
Csa6G376250	Calmodulin-like protein; contains IPR011992 (EF-hand-like domain)	3.47933	7.98e-07	K13448
Csa2G270790	Protein binding protein; contains IPR001841 (Zinc finger, RING-type)	3.467	0.000117356	K19042
Csa5G212610	Multiple inositol polyphosphate phosphatase 1, putative; contains IPR000560 (Histidine phosphatase superfamily, clade-2)	3.46044	2.61e-06	K03103
Csa6G446290	Phenylalanine ammonia-lyase; contains IPR001106 (Aromatic amino acid lyase), IPR023144 (Phenylalanine ammonia-lyase, shielding domain), IPR024083 (Fumarase/histidase, N-terminal)	3.44227	0.00144424	K10775
Csa2G010370	Wound-induced protein WIN1; contains IPR014733 (Barwin-like endoglucanase)	3.43625	0.00145837	0
Csa6G525580	Germin-like protein 1; contains IPR001929 (Germin)	3.43571	9.64e-05	0
Csa6G216410	Peroxidase 52, putative; contains IPR010255 (Haem peroxidase)	3.43408	6.23e-05	K00430
Csa1G569340	Putative purine permease; contains IPR004853 (Domain of unknown function DUF250), IPR016196 (Major facilitator superfamily domain, general substrate transporter)	3.43315	8.54e-06	0
Csa3G850630	Serine/threonine-protein kinase; contains IPR000858 (S-locus glycoprotein), IPR001480 (Bulb-type lectin domain), IPR003609 (Apple-like), IPR013320 (Concanavalin A-like lectin/glucanase, subgroup)	3.42602	3.91e-06	0
Csa4G008250	Phenylalanine ammonia-lyase; contains IPR001106 (Aromatic amino acid lyase), IPR008948 (L-Aspartase-like), IPR023144 (Phenylalanine ammonia-lyase, shielding domain)	3.42428	3.03e-05	K10775
Csa2G021000	Kunitz trypsin inhibitor 4; contains IPR002160 (Proteinase inhibitor I3, Kunitz legume)	3.42412	0.0014455	0
Csa3G153750	Flowering promoting factor-like protein	3.42405	0.000591317	0
Csa6G338660	Acyl-[acyl-carrier-protein] desaturase; contains IPR005067 (Fatty acid desaturase, type 2), IPR009078 (Ferritin-like superfamily)	3.41477	2.99e-05	K03921
Csa5G366670	Allene oxide cyclase 2; contains IPR009410 (Allene oxide cyclase)	3.41364	0.000186545	K10525
Csa6G080340	Receptor-like protein kinase; contains IPR001611 (Leucine-rich repeat), IPR003591 (Leucine-rich repeat, typical subtype), IPR013210 (Leucine-rich repeat-containing N-terminal, type 2), IPR025875 (Leucine rich repeat 4)	3.41339	1.06e-05	0
Csa6G423450	ER glycerol-phosphate acyltransferase; contains IPR002123 (Phospholipid/glycerol acyltransferase)	3.41292	0.0258948	K13508
Csa6G445770	Phenylalanine ammonia-lyase; contains IPR001106 (Aromatic amino acid lyase), IPR023144 (Phenylalanine ammonia-lyase, shielding domain), IPR024083 (Fumarase/histidase, N-terminal)	3.41106	6.64e-05	K10775
Csa6G489380	Unknown protein	3.40034	3.93e-06	0
Csa1G534750	Chitinase 7; contains IPR016283 (Glycoside hydrolase, family 19), IPR023346 (Lysozyme-like domain)	3.39757	1e-05	K01183
Csa3G736670	Glutathione S-transferase; contains IPR010987 (Glutathione S-transferase, C-terminal-like), IPR012336 (Thioredoxin-like fold)	3.39602	0.015305	K00799
Csa3G391390	Unknown protein	3.38896	0.00385612	0
Csa7G069690	Putative receptor protein kinase; contains IPR001611 (Leucine-rich repeat), IPR011009 (Protein kinase-like domain)	3.38037	1.35e-14	0
Csa6G516600	Cysteine-rich receptor-like protein kinase; contains IPR002902 (Gnk2-homologous domain), IPR011009 (Protein kinase-like domain), IPR013320 (Concanavalin A-like lectin/glucanase, subgroup)	3.37867	1.42e-05	K04733
Csa6G476070	Gibberellin 20-oxidase; contains IPR002283 (Isopenicillin N synthase), IPR026992 (Non-haem dioxygenase N-terminal domain), IPR027443 (Isopenicillin N synthase-like)	3.37835	0.0440475	0
Csa5G591770	Putative nitrate-induced NOI protein; contains IPR008700 (Pathogenic type III effector avirulence factor Avr cleavage site)	3.37603	0.000134691	0
Csa6G515500	Receptor-like protein kinase; contains IPR011009 (Protein kinase-like domain)	3.37328	8.21e-06	0
Csa3G735030	Exocyst complex component 7; contains IPR004140 (Exocyst complex protein Exo70), IPR016159 (Cullin repeat-like-containing domain)	3.358	2.08e-06	K07195
Csa5G623890	Unknown protein	3.35289	0.000400656	0
Csa7G037610	Pathogen-induced protein CuPi1	3.35011	0.0149154	0
Csa5G168240	Receptor-like protein kinase; contains IPR001611 (Leucine-rich repeat), IPR003591 (Leucine-rich repeat, typical subtype), IPR013210 (Leucine-rich repeat-containing N-terminal, type 2), IPR025875 (Leucine rich repeat 4)	3.34971	2e-06	0
Csa4G017200	Unknown protein	3.34458	2.35e-06	0
Csa3G017020	Beta-amylase, putative; contains IPR001554 (Glycoside hydrolase, family 14), IPR017853 (Glycoside hydrolase, superfamily)	3.33648	0.00101588	K01177
Csa4G008260	Phenylalanine ammonia-lyase; contains IPR001106 (Aromatic amino acid lyase), IPR008948 (L-Aspartase-like), IPR024083 (Fumarase/histidase, N-terminal)	3.33146	0.000895335	K10775
Csa7G379080	Putative calcium-transporting ATPase; contains IPR001757 (Cation-transporting P-type ATPase), IPR023214 (HAD-like domain), IPR023298 (P-type ATPase, transmembrane domain)	3.33083	1.86e-06	K01537
Csa2G010150	Unknown protein; contains IPR008889 (VQ)	3.33006	6.38e-06	0
Csa1G088440	LOB domain-containing protein, putative; contains IPR004883 (Lateral organ boundaries, LOB)	3.32102	0.00389738	0
Csa1G537330	Tyrosine decarboxylase; contains IPR002129 (Pyridoxal phosphate-dependent decarboxylase), IPR015424 (Pyridoxal phosphate-dependent transferase)	3.31717	0.0025488	0
Csa4G008770	Phenylalanine ammonia-lyase; contains IPR001106 (Aromatic amino acid lyase), IPR023144 (Phenylalanine ammonia-lyase, shielding domain), IPR024083 (Fumarase/histidase, N-terminal)	3.30798	0.000342811	K10775
Csa6G058200	Unknown protein	3.30565	5.66e-10	0
Csa4G008780	Phenylalanine ammonia-lyase; contains IPR001106 (Aromatic amino acid lyase), IPR024083 (Fumarase/histidase, N-terminal)	3.29794	0.000155121	K10775
Csa4G075740	VQ motif-containing protein; contains IPR008889 (VQ)	3.28989	0.000273107	0
Csa4G303130	Glutathione S-transferase; contains IPR010987 (Glutathione S-transferase, C-terminal-like), IPR012336 (Thioredoxin-like fold)	3.28449	0.00320852	K00799
Csa3G099650	Putative wound-induced protein; contains IPR022251 (Protein of unknown function wound-induced)	3.28413	6.79e-06	0
Csa4G022210	Unknown protein	3.28364	0.00707552	0
Csa3G820480	Sigma factor binding protein 1, chloroplastic; contains IPR008889 (VQ)	3.2819	0.00140194	0
Csa1G589650	Calmodulin binding protein, putative; contains IPR000048 (IQ motif, EF-hand binding site)	3.27471	6.73e-06	0
Csa1G348950	Blue copper protein, putative; contains IPR008972 (Cupredoxin)	3.26946	0.000245053	0
Csa3G778270	Short-chain dehydrogenase/reductase 2; contains IPR002347 (Glucose/ribitol dehydrogenase)	3.26526	4.87e-08	0
Csa3G854250	Calmodulin, putative; contains IPR011992 (EF-hand-like domain)	3.26346	0.000884425	K13448
Csa3G047750	Gb|AAF04428.1	3.25864	6.53e-06	0
Csa7G071700	Cinnamyl alcohol dehydrogenase; contains IPR002085 (Alcohol dehydrogenase superfamily, zinc-type), IPR016040 (NAD(P)-binding domain), IPR020843 (Polyketide synthase, enoylreductase)	3.24282	1.95e-05	0
Csa5G623920	Unknown protein	3.23478	2.35e-05	0
Csa3G903490	NAC domain protein,; contains IPR003441 (No apical meristem (NAM) protein)	3.22527	6.26e-06	0
Csa1G435760	9-cis-epoxycarotenoid dioxygenase, putative; contains IPR004294 (Carotenoid oxygenase)	3.22136	0.000184354	K09840
Csa6G088710	Cytochrome P450; contains IPR001128 (Cytochrome P450)	3.21625	0.0133493	0
Csa6G424540	Putative hexose transporter; contains IPR005828 (General substrate transporter), IPR020846 (Major facilitator superfamily domain)	3.20944	2.26e-05	0
Csa3G669600	GDSL esterase/lipase; contains IPR001087 (Lipase, GDSL)	3.20757	3.92e-08	0
Csa5G148520	Methionine-gamma-lyase; contains IPR000277 (Cys/Met metabolism, pyridoxal phosphate-dependent enzyme), IPR015424 (Pyridoxal phosphate-dependent transferase)	3.20694	0.00255283	K01761
Csa4G285800	Peroxidase; contains IPR010255 (Haem peroxidase)	3.1744	4.66e-05	K00430
Csa6G492310	Indole-3-acetic acid-amido synthetase GH3.3, putative; contains IPR004993 (GH3 auxin-responsive promoter)	3.1553	0.0163262	K14487
Csa2G350420	B12D-like protein; contains IPR010530 (NADH-ubiquinone reductase complex 1 MLRQ subunit)	3.15033	0.000195433	0
Csa6G445760	Phenylalanine ammonia-lyase; contains IPR001106 (Aromatic amino acid lyase), IPR023144 (Phenylalanine ammonia-lyase, shielding domain), IPR024083 (Fumarase/histidase, N-terminal)	3.13953	7.07e-05	K10775
Csa3G825010	Calmodulin-like protein; contains IPR011992 (EF-hand-like domain)	3.13917	0.000336428	0
Csa3G809950	Putative membrane protein (Precursor); contains IPR006747 (Protein of unknown function DUF599)	3.13276	0.00490038	0
Csa7G432520	Blue copper protein; contains IPR008972 (Cupredoxin)	3.13051	8.83e-06	0
Csa6G516780	Zinc finger protein CONSTANS-like protein; contains IPR000315 (Zinc finger, B-box)	3.1288	0.00176738	0
Csa2G371110	Mitochondrial carrier family; contains IPR002067 (Mitochondrial carrier protein), IPR023395 (Mitochondrial carrier domain)	3.10216	0.000257687	K15104
Csa6G080320	Probable leucine-rich repeat receptor-like protein kinase; contains IPR001611 (Leucine-rich repeat), IPR003591 (Leucine-rich repeat, typical subtype), IPR013210 (Leucine-rich repeat-containing N-terminal, type 2), IPR025875 (Leucine rich repeat 4)	3.09258	5.67e-06	0
Csa3G825140	Amino acid transporter; contains IPR013057 (Amino acid transporter, transmembrane)	3.09143	0.000127955	K15015
Csa5G435080	NADPH-dependent FMN reductase, putative; contains IPR005025 (NADPH-dependent FMN reductase)	3.07326	7.58e-08	K19784
Csa6G448730	Threonine dehydratase; contains IPR001721 (Threonine dehydratase, C-terminal regulatory domain), IPR001926 (Tryptophan synthase beta subunit-like PLP-dependent enzymes superfamily), IPR005787 (Threonine dehydratase, biosynthetic)	3.06519	4.02e-05	K01754
Csa6G318160	Ethylene-responsive transcription factor 5; contains IPR016177 (DNA-binding, integrase-type)	3.06432	2.14e-07	K09286
Csa6G139770	WRKY transcription factor; contains IPR003657 (DNA-binding WRKY)	3.05386	0.000593939	0
Csa3G047740	O-methyltransferase-like protein; contains IPR001077 (O-methyltransferase, family 2)	3.05172	1.7e-05	K13066
Csa3G645860	Unknown protein	3.0497	0.0304659	0
Csa6G006800	1-aminocyclopropane-1-carboxylate synthase; contains IPR015424 (Pyridoxal phosphate-dependent transferase)	3.04795	0.0186675	K20772
Csa4G639960	N-hydroxycinnamoyl/benzoyltransferase 1; contains IPR003480 (Transferase), IPR023213 (Chloramphenicol acetyltransferase-like domain)	3.04675	2.35e-05	0
Csa1G422980	Xyloglucan endotransglucosylase/hydrolase; contains IPR008264 (Beta-glucanase), IPR008985 (Concanavalin A-like lectin/glucanases superfamily), IPR016455 (Xyloglucan endotransglucosylase/hydrolase)	3.0323	0.0285318	0
Csa6G425720	NAC-domain protein; contains IPR003441 (No apical meristem (NAM) protein)	3.02918	0.0453959	0
Csa5G632120	Matrix metalloproteinase, putative; contains IPR021190 (Peptidase M10A), IPR024079 (Metallopeptidase, catalytic domain)	3.02366	0.0459087	0
Csa6G518290	Ethylene-responsive transcription factor, putative; contains IPR016177 (DNA-binding, integrase-type)	3.02353	0.000143811	K13433
Csa4G006140	Fatty acid desaturase family protein; contains IPR015876 (Fatty acid desaturase, type 1, core)	3.01991	0.0235661	K20416
Csa5G608120	F13B4.1 protein; contains IPR010683 (Protein of unknown function DUF1262)	3.01836	0.000206554	0
Csa5G471600	Xenotropic and polytropic retrovirus receptor-like protein; contains IPR004331 (SPX, N-terminal), IPR004342 (EXS, C-terminal)	3.01679	5.76e-06	0
Csa3G778180	Unknown protein	3.00867	0.0096316	0
Csa3G117420	Expansin B protein; contains IPR007118 (Expansin/Lol pI), IPR014733 (Barwin-like endoglucanase)	3.00839	0.0200553	0
Csa3G645940	Protein TIFY; contains IPR010399 (Tify), IPR018467 (CO/COL/TOC1, conserved site)	2.99143	2.55e-12	K13464
Csa4G286950	Lipoxygenase; contains IPR000907 (Lipoxygenase)	2.98909	0.0474068	K00454
Csa3G778970	Harpin inducing protein 1-like 18; contains IPR004864 (Late embryogenesis abundant protein, LEA-14)	2.9865	0.00226275	0
Csa7G419590	Protein tolB; contains IPR011042 (Six-bladed beta-propeller, TolB-like)	2.98629	9.24e-06	0
Csa4G015100	Aldo/keto reductase, putative; contains IPR001395 (Aldo/keto reductase), IPR023210 (NADP-dependent oxidoreductase domain)	2.98602	4.7e-06	0
Csa3G099580	Serine/threonine-protein kinase; contains IPR000858 (S-locus glycoprotein), IPR001480 (Bulb-type lectin domain), IPR003609 (Apple-like), IPR011009 (Protein kinase-like domain)	2.98358	5.67e-09	0
Csa4G129560	Receptor-like kinase; contains IPR011009 (Protein kinase-like domain), IPR024788 (Malectin-like carbohydrate-binding domain)	2.9831	0.00163735	0
Csa6G004600	Cysteine synthase; contains IPR005856 (Cysteine synthase K/M)	2.97951	0.00016426	K13034
Csa6G525620	Germin-like protein 1; contains IPR001929 (Germin)	2.97799	0.000637022	0
Csa6G338110	Pathogen-related protein	2.97664	5.75e-08	0
Csa1G537320	Phospholipase A1; contains IPR002921 (Lipase, class 3)	2.97597	0.000676363	0
Csa5G589940	Caffeoyl-CoA O-methyltransferase; contains IPR002935 (O-methyltransferase, family 3)	2.97357	7.55e-18	K00588
Csa2G351860	Unknown protein	2.97069	0.0115696	0
Csa1G539340	Reticuline oxidase, putative; contains IPR012951 (Berberine/berberine-like)	2.96944	0.000786764	0
Csa3G665100	Unknown protein	2.96888	0.00354204	0
Csa1G071890	NADH dehydrogenase, putative; contains IPR011992 (EF-hand-like domain), IPR013027 (FAD-dependent pyridine nucleotide-disulphide oxidoreductase), IPR023753 (Pyridine nucleotide-disulphide oxidoreductase, FAD/NAD(P)-binding domain)	2.95543	4.68e-05	K17871
Csa5G622590	Putative cysteine proteinase cathepsin f; contains IPR013128 (Peptidase C1A, papain), IPR025660 (Cysteine peptidase, histidine active site), IPR025661 (Cysteine peptidase, asparagine active site)	2.95055	1.2e-05	K01373
Csa1G414240	Soul heme-binding family protein; contains IPR006917 (SOUL haem-binding protein), IPR011256 (Regulatory factor, effector, bacterial), IPR018790 (Protein of unknown function DUF2358)	2.94976	1.49e-06	0
Csa2G299890	(R)-limonene synthase, putative; contains IPR008930 (Terpenoid cyclases/protein prenyltransferase alpha-alpha toroid), IPR008949 (Terpenoid synthase)	2.94718	0.000139372	0
Csa7G452230	Unknown protein	2.92981	2.43e-05	0
Csa6G424530	Hexose transporter; contains IPR005828 (General substrate transporter), IPR016196 (Major facilitator superfamily domain, general substrate transporter)	2.92092	0.000408504	0
Csa7G037530	Unknown protein	2.91848	0.000569133	0
Csa3G716370	Cinnamoyl-CoA reductase 4; contains IPR016040 (NAD(P)-binding domain)	2.91103	1.42e-05	K09753
Csa1G595830	Mechanosensitive ion channel; contains IPR006685 (Mechanosensitive ion channel MscS)	2.90344	0.000654873	K22048
Csa4G269210	Harpin-induced protein-like; contains IPR004864 (Late embryogenesis abundant protein, LEA-14)	2.89898	9.48e-11	0
Csa7G432470	Blue copper protein, putative; contains IPR008972 (Cupredoxin)	2.89763	4.7e-06	0
Csa5G198140	Unknown protein	2.89661	0.0331671	0
Csa3G731120	ALC-interacting protein 1	2.89579	4.88e-09	0
Csa5G223060	Unknown protein	2.89377	0.0117345	0
Csa3G133880	Glutathione S-transferase; contains IPR010987 (Glutathione S-transferase, C-terminal-like), IPR012336 (Thioredoxin-like fold)	2.88524	6.76e-07	K00799
Csa4G297410	Early nodulin-75	2.88143	9.04e-05	0
Csa2G245410	Sugar transporter, putative; contains IPR005828 (General substrate transporter), IPR016196 (Major facilitator superfamily domain, general substrate transporter)	2.87662	7.75e-07	0
Csa4G507390	Nodulin family protein; contains IPR010658 (Nodulin-like), IPR016196 (Major facilitator superfamily domain, general substrate transporter)	2.87621	0.0425288	0
Csa3G076020	Lactoylglutathione lyase; contains IPR004360 (Glyoxalase/fosfomycin resistance/dioxygenase domain), IPR004361 (Glyoxalase I), IPR025870 (Glyoxalase-like domain)	2.8752	0.000587654	K01759
Csa1G435790	Jasmonate ZIM domain protein f; contains IPR018467 (CO/COL/TOC1, conserved site)	2.87423	0.000103819	0
Csa6G501300	Cytochrome P450; contains IPR001128 (Cytochrome P450)	2.86743	0.00117784	K20562
Csa7G046650	Putative wound-induced protein; contains IPR022251 (Protein of unknown function wound-induced)	2.86601	4.69e-09	0
Csa3G535100	Gibberellin 2-oxidase, putative; contains IPR005123 (Oxoglutarate/iron-dependent dioxygenase), IPR027443 (Isopenicillin N synthase-like)	2.86476	0.008043	K04125
Csa7G447000	Homeobox-leucine zipper protein ATHB-9; contains IPR002913 (START domain), IPR009057 (Homeodomain-like), IPR023393 (START-like domain)	2.85685	0.00323808	K09338
Csa1G050110	RING finger protein; contains IPR013083 (Zinc finger, RING/FYVE/PHD-type)	2.85153	6.62e-06	0
Csa3G134750	Probable peptide/nitrate transporter; contains IPR000109 (Proton-dependent oligopeptide transporter family), IPR016196 (Major facilitator superfamily domain, general substrate transporter)	2.834	1.18e-05	0
Csa5G141040	Subtilisin-like serine protease; contains IPR015500 (Peptidase S8, subtilisin-related), IPR023828 (Peptidase S8, subtilisin, Ser-active site)	2.82961	0.000311455	0
Csa7G198310	Cytochrome P450, putative; contains IPR001128 (Cytochrome P450)	2.82319	1.89e-07	0
Csa2G433930	Pleiotropic drug resistance ABC transporter family protein; contains IPR013525 (ABC-2 type transporter), IPR013581 (Plant PDR ABC transporter associated), IPR027417 (P-loop containing nucleoside triphosphate hydrolase)	2.81888	2.23e-08	0
Csa1G044880	Short-chain dehydrogenase/reductase 1; contains IPR002347 (Glucose/ribitol dehydrogenase)	2.80429	0.012654	0
Csa5G167740	Receptor-like protein kinase; contains IPR001611 (Leucine-rich repeat), IPR003591 (Leucine-rich repeat, typical subtype), IPR013210 (Leucine-rich repeat-containing N-terminal, type 2), IPR025875 (Leucine rich repeat 4)	2.8034	0.00256269	0
Csa5G292260	Putative sorbitol transporter; contains IPR005828 (General substrate transporter), IPR016196 (Major facilitator superfamily domain, general substrate transporter)	2.79989	4.27e-05	0
Csa3G642660	Unknown protein	2.79968	0.0204695	0
Csa7G322600	Unknown protein	2.79711	0.000276321	0
Csa1G064790	Cysteine-rich receptor-like protein kinase; contains IPR002902 (Gnk2-homologous domain), IPR011009 (Protein kinase-like domain)	2.79212	0.00116249	0
Csa2G222130	Calmodulin binding protein, putative; contains IPR000048 (IQ motif, EF-hand binding site), IPR025064 (Domain of unknown function DUF4005)	2.78414	4.29e-05	0
Csa4G308490	N-hydroxycinnamoyl/benzoyltransferase 5; contains IPR003480 (Transferase), IPR023213 (Chloramphenicol acetyltransferase-like domain)	2.77891	0.0367093	0
Csa7G043020	WRKY transcription factor, putative; contains IPR003657 (DNA-binding WRKY)	2.77564	8.01e-08	0
Csa4G152270	Unknown protein	2.75261	0.000291609	0
Csa4G064650	Glutathione S-transferase; contains IPR010987 (Glutathione S-transferase, C-terminal-like), IPR012336 (Thioredoxin-like fold)	2.74608	8.27e-06	K00799
Csa2G299900	Isoprene synthase; contains IPR008949 (Terpenoid synthase)	2.74456	0.000492355	0
Csa3G588510	Unknown protein	2.74453	0.00263138	0
Csa1G569470	SRC2; contains IPR008973 (C2 calcium/lipid-binding domain, CaLB)	2.74335	2.24e-07	0
Csa6G052650	Oxidoreductase, putative; contains IPR004104 (Oxidoreductase, C-terminal), IPR016040 (NAD(P)-binding domain)	2.73564	0.0132671	0
Csa6G487550	Cytochrome P450; contains IPR001128 (Cytochrome P450)	2.73255	0.0106307	0
Csa2G404730	LL-diaminopimelate aminotransferase; contains IPR015424 (Pyridoxal phosphate-dependent transferase), IPR019942 (Diaminopimelate aminotransferase, DapL, plant/Chlamydia-type)	2.72961	4.29e-05	K10206
Csa2G174660	Myb-related transcription factor	2.72343	4.23e-05	K09422
Csa4G013040	Glutathione peroxidase; contains IPR000889 (Glutathione peroxidase), IPR012336 (Thioredoxin-like fold)	2.72225	8.33e-08	K00432
Csa6G500640	Ascorbate oxidase; contains IPR017760 (L-ascorbate oxidase, plants)	2.72213	8.88e-05	0
Csa1G038970	Unknown protein; contains IPR017451 (F-box associated interaction domain)	2.71588	0.0172479	0
Csa3G076570	Unknown protein	2.71506	2.71e-06	0
Csa5G076690	Cytochrome P450; contains IPR001128 (Cytochrome P450)	2.70218	2.98e-07	K20562
Csa4G293330	Zinc finger protein, putative; contains IPR015880 (Zinc finger, C2H2-like)	2.69908	0.00251253	0
Csa1G007890	Germin-like protein; contains IPR001929 (Germin)	2.69871	0.000925883	0
Csa3G271380	IST1-like protein; contains IPR005061 (Domain of unknown function DUF292, eukaryotic)	2.69153	0.00244683	K19476
Csa2G004710	Arabinogalactan peptide 22; contains IPR009424 (Arabinogalactan peptide, AGP)	2.68543	0.00112987	0
Csa4G628860	Glutamate receptor 1.2; contains IPR001320 (Ionotropic glutamate receptor), IPR001638 (Extracellular solute-binding protein, family 3), IPR001828 (Extracellular ligand-binding receptor)	2.68075	0.00215231	0
Csa3G852440	Unknown protein	2.67895	0.0031907	0
Csa3G278920	LOB domain-containing protein; contains IPR004883 (Lateral organ boundaries, LOB)	2.6787	5.83e-09	0
Csa7G452920	Disease resistance gene; contains IPR008480 (Protein of unknown function DUF761, plant)	2.6782	2.43e-05	0
Csa5G023870	U-box domain-containing protein; contains IPR013083 (Zinc finger, RING/FYVE/PHD-type), IPR016024 (Armadillo-type fold)	2.67622	0.000209307	0
Csa4G628870	Glutamate receptor 1.2; contains IPR001320 (Ionotropic glutamate receptor), IPR001638 (Extracellular solute-binding protein, family 3)	2.67355	0.0105574	0
Csa4G361860	Aspartyl protease-like protein; contains IPR001461 (Peptidase A1), IPR021109 (Aspartic peptidase)	2.66851	4.73e-09	0
Csa6G490950	Serine/threonine protein kinase; contains IPR011009 (Protein kinase-like domain)	2.66695	0.000318794	0
Csa3G748240	Transcription factor, putative	2.66383	3.16e-05	0
Csa3G214590	Basic blue protein; contains IPR008972 (Cupredoxin)	2.6588	0.0263254	0
Csa3G386830	Putative MYB transcription factor; contains IPR009057 (Homeodomain-like)	2.65183	2.8e-08	K09422
Csa7G062780	Annexin; contains IPR001464 (Annexin)	2.6506	1.53e-14	K17098
Csa1G435720	Jasmonate ZIM domain protein j; contains IPR010399 (Tify), IPR018467 (CO/COL/TOC1, conserved site)	2.64946	0.0253567	0
Csa4G433470	Unknown protein	2.63593	0.00618101	0
Csa7G024010	LysM domain GPI-anchored protein 2, putative; contains IPR018392 (Peptidoglycan-binding lysin domain)	2.6333	6.89e-09	0
Csa5G604260	Homeobox-leucine zipper-like protein; contains IPR003106 (Leucine zipper, homeobox-associated), IPR009057 (Homeodomain-like)	2.62938	1.75e-06	0
Csa5G155540	Multidrug resistance protein MdtK; contains IPR002528 (Multi antimicrobial extrusion protein)	2.62825	0.0137195	K03327
Csa3G859630	Jacalin lectin family protein; contains IPR001229 (Mannose-binding lectin)	2.62595	1.26e-05	0
Csa6G059230	Unknown protein	2.62246	5.45e-06	0
Csa6G077360	Putative uncharacterized protein (Precursor); contains IPR010865 (Protein of unknown function DUF1499)	2.61278	0.00476451	0
Csa3G893390	Transcription factor; contains IPR011598 (Myc-type, basic helix-loop-helix (bHLH) domain)	2.61163	0.00111602	0
Csa3G182110	KDEL motif-containing protein 1, putative; contains IPR006598 (Lipopolysaccharide-modifying protein)	2.60822	1.89e-07	0
Csa1G024860	Glutathione s-transferase, putative; contains IPR010987 (Glutathione S-transferase, C-terminal-like), IPR012336 (Thioredoxin-like fold)	2.60553	1.48e-05	K00799
Csa3G824940	Tir-nbs-lrr resistance protein; contains IPR000157 (Toll/interleukin-1 receptor homology (TIR) domain), IPR000767 (Disease resistance protein), IPR027417 (P-loop containing nucleoside triphosphate hydrolase)	2.60471	2.09e-05	0
Csa3G135120	Ethylene-responsive transcription factor 1B, putative; contains IPR016177 (DNA-binding, integrase-type)	2.60445	0.000935408	K14516
Csa1G277980	Unknown protein	2.60065	0.00762291	0
Csa2G009330	Gb|AAD20160.1	2.59038	8.44e-06	0
Csa1G033260	Calmodulin; contains IPR011992 (EF-hand-like domain)	2.58927	0.0187897	0
Csa1G423070	Putative uncharacterized protein hypro1; contains IPR002659 (Glycosyl transferase, family 31)	2.57971	0.0326899	0
Csa4G026890	Viral A-type inclusion protein repeat, putative	2.5791	0.00225014	0
Csa5G128240	Chitinase; contains IPR000726 (Glycoside hydrolase, family 19, catalytic), IPR023346 (Lysozyme-like domain)	2.5787	0.00758878	0
Csa2G368940	Putative hydrolase; contains IPR000073 (Alpha/beta hydrolase fold-1)	2.5774	2.56e-05	0
Csa3G116790	Blue copper protein, putative; contains IPR008972 (Cupredoxin)	2.57607	0.00692189	0
Csa5G205920	1-aminocyclopropane-1-carboxylate oxidase; contains IPR005123 (Oxoglutarate/iron-dependent dioxygenase), IPR026992 (Non-haem dioxygenase N-terminal domain), IPR027443 (Isopenicillin N synthase-like)	2.56437	0.00010675	0
Csa5G622770	GCN5-related N-acetyltransferase, putative, expressed; contains IPR016181 (Acyl-CoA N-acyltransferase)	2.56232	7.48e-05	K22883
Csa5G139820	Unknown protein	2.56199	0.00011914	0
Csa5G100000	Glutamate decarboxylase, putative; contains IPR002129 (Pyridoxal phosphate-dependent decarboxylase), IPR015424 (Pyridoxal phosphate-dependent transferase)	2.55729	5.81e-05	K01580
Csa2G009620	Prolyl 4-hydroxylase alpha subunit, putative; contains IPR005123 (Oxoglutarate/iron-dependent dioxygenase)	2.5556	0.0254987	K00472
Csa6G502830	Unknown protein	2.54857	6.58e-07	0
Csa4G022910	Sugar transporter, putative; contains IPR005828 (General substrate transporter), IPR016196 (Major facilitator superfamily domain, general substrate transporter)	2.54851	2.69e-07	0
Csa6G504560	Peroxidase 72, putative; contains IPR010255 (Haem peroxidase)	2.54761	9.46e-05	K00430
Csa2G007950	GDP-mannose transporter; contains IPR004853 (Domain of unknown function DUF250)	2.53405	0.000126754	K15281
Csa2G351540	Drought-induced protein 1; contains IPR001305 (Heat shock protein DnaJ, cysteine-rich domain)	2.53069	0.00256514	0
Csa3G791510	Homogentisate phytyltransferase; contains IPR000537 (UbiA prenyltransferase family)	2.52278	0.0052428	K12501
Csa6G128650	O-methyltransferase, putative; contains IPR016461 (Caffeate O-methyltransferase (COMT) family)	2.52137	1.04e-09	0
Csa6G363520	Embryogenesis transmembrane protein-like; contains IPR026961 (PGG domain)	2.51709	0.00314864	0
Csa7G320050	Alcohol dehydrogenase; contains IPR002085 (Alcohol dehydrogenase superfamily, zinc-type), IPR011032 (GroES-like), IPR013149 (Alcohol dehydrogenase, C-terminal), IPR016040 (NAD(P)-binding domain)	2.51545	5.21e-07	K18857
Csa5G223090	Ubiquinol-cytochrome c reductase complex 6.7 kDa protein	2.51376	0.00672278	0
Csa7G452200	Receptor-like protein kinase; contains IPR001611 (Leucine-rich repeat), IPR011009 (Protein kinase-like domain), IPR013320 (Concanavalin A-like lectin/glucanase, subgroup), IPR024788 (Malectin-like carbohydrate-binding domain), IPR025875 (Leucine rich repeat 4)	2.50595	6.26e-06	0
Csa4G285790	Peroxidase; contains IPR010255 (Haem peroxidase)	2.49683	2.27e-05	K00430
Csa7G407820	WRKY transcription factor; contains IPR003657 (DNA-binding WRKY)	2.49181	6.14e-08	0
Csa3G730980	Pyruvate decarboxylase, putative; contains IPR011766 (Thiamine pyrophosphate enzyme, C-terminal TPP-binding), IPR012110 (Thiamine pyrophosphate (TPP)-dependent enzyme)	2.4883	3.92e-05	K01568
Csa6G523460	Jasmonate ZIM domain protein f; contains IPR010399 (Tify), IPR018467 (CO/COL/TOC1, conserved site)	2.48601	0.00721987	0
Csa2G373430	Malic enzyme; contains IPR001891 (Malic oxidoreductase)	2.4818	6.83e-06	K00029
Csa3G872060	Cytokinin riboside 5'-monophosphate phosphoribohydrolase; contains IPR005269 (Cytokinin riboside 5'-monophosphate phosphoribohydrolase LOG)	2.48144	0.000546734	K22522
Csa7G393450	Phenazine biosynthesis protein PhzF family; contains IPR003719 (Phenazine biosynthesis PhzF protein)	2.48065	8.33e-14	0
Csa6G485160	WAT1-related protein; contains IPR000620 (Drug/metabolite transporter)	2.4743	0.0484407	0
Csa4G620620	Unknown protein	2.47354	0.00196492	0
Csa6G022340	Cysteine proteinase inhibitor B; contains IPR000010 (Proteinase inhibitor I25, cystatin), IPR027214 (Cystatin)	2.47299	0.0160547	K13899
Csa2G174670	Myb-related transcription factor; contains IPR009057 (Homeodomain-like)	2.4667	0.000624024	K09422
Csa3G481240	Unknown protein	2.46503	2.68e-06	0
Csa1G433610	Putative phospholipase A2; contains IPR016090 (Phospholipase A2 domain)	2.45852	7.32e-05	K01047
Csa3G837560	Unknown protein	2.45692	0.000684795	0
Csa3G747620	1-aminocyclopropane-1-carboxylate oxidase, putative; contains IPR002283 (Isopenicillin N synthase), IPR026992 (Non-haem dioxygenase N-terminal domain), IPR027443 (Isopenicillin N synthase-like)	2.45318	0.00615755	0
Csa1G568480	Unknown protein	2.44841	0.00125338	0
Csa5G223100	AT5g05220/K18I23_2	2.44769	0.0111851	0
Csa1G002660	Aspartyl aminopeptidase; contains IPR001948 (Peptidase M18), IPR023358 (Peptidase M18, domain 2)	2.43752	0.0239505	K01267
Csa3G829270	Peroxidase; contains IPR010255 (Haem peroxidase)	2.43522	0.000609335	K10529
Csa6G448690	UDP-glycosyltransferase 1; contains IPR002213 (UDP-glucuronosyl/UDP-glucosyltransferase)	2.43139	0.0081525	0
Csa3G123180	BON1-associated protein 1; contains IPR008973 (C2 calcium/lipid-binding domain, CaLB)	2.43098	0.00393533	0
Csa5G146870	1-aminocyclopropane-1-carboxylate oxidase, putative; contains IPR005123 (Oxoglutarate/iron-dependent dioxygenase), IPR026992 (Non-haem dioxygenase N-terminal domain), IPR027443 (Isopenicillin N synthase-like)	2.42683	0.00407859	0
Csa1G597690	Protein TIFY; contains IPR010399 (Tify), IPR018467 (CO/COL/TOC1, conserved site)	2.42358	1.66e-08	K13464
Csa4G012390	WRKY transcription factor, putative; contains IPR003657 (DNA-binding WRKY)	2.42216	6.56e-05	0
Csa4G192110	Glutamate dehydrogenase; contains IPR006095 (Glutamate/phenylalanine/leucine/valine dehydrogenase), IPR016040 (NAD(P)-binding domain)	2.42181	6.56e-06	K00261
Csa1G008530	Probable peptide/nitrate transporter; contains IPR000109 (Proton-dependent oligopeptide transporter family), IPR016196 (Major facilitator superfamily domain, general substrate transporter)	2.4164	0.00014896	0
Csa3G812790	Unknown protein	2.41326	0.000178278	0
Csa3G168940	Putative MYB transcription factor; contains IPR009057 (Homeodomain-like)	2.40931	0.00258211	K09422
Csa3G710870	WRKY transcription factor 4; contains IPR003657 (DNA-binding WRKY)	2.40257	0.000305944	0
Csa5G607970	Unknown protein	2.39946	0.00159535	0
Csa3G769610	Multidrug resistance protein ABC transporter family; contains IPR011527 (ABC transporter, transmembrane domain, type 1), IPR027417 (P-loop containing nucleoside triphosphate hydrolase)	2.39756	2.24e-07	0
Csa7G452190	Unknown protein	2.39625	0.0195378	0
Csa3G812750	MYB transcription factor; contains IPR009057 (Homeodomain-like)	2.39585	6.35e-12	K09422
Csa7G073450	UDP-glucosyltransferase, putative; contains IPR002213 (UDP-glucuronosyl/UDP-glucosyltransferase)	2.39194	0.0220672	K23260
Csa2G011540	Neurogenic locus notch protein-like	2.39059	1.56e-05	0
Csa1G658010	Putative tyrosine-protein phosphatase; contains IPR004861 (Protein-tyrosine phosphatase, SIW14-like)	2.38933	0.000351941	K18045
Csa3G710180	Cc-nbs-lrr resistance protein	2.38735	0.000149403	0
Csa3G133370	Glutathione S-transferase; contains IPR010987 (Glutathione S-transferase, C-terminal-like), IPR012336 (Thioredoxin-like fold)	2.3841	0.000629867	K00799
Csa6G382950	NAC domain-containing protein, putative; contains IPR003441 (No apical meristem (NAM) protein)	2.37973	4e-06	0
Csa6G495000	Peroxidase 5; contains IPR010255 (Haem peroxidase)	2.37272	5.43e-05	K00430
Csa6G497340	Rhamnogalacturonate lyase; contains IPR008979 (Galactose-binding domain-like), IPR010325 (Rhamnogalacturonate lyase), IPR011013 (Galactose mutarotase-like domain), IPR013784 (Carbohydrate-binding-like fold), IPR014766 (Carboxypeptidase, regulatory domain)	2.37174	0.0274211	K18195
Csa2G177210	Ethylene-responsive transcription factor 1B, putative; contains IPR016177 (DNA-binding, integrase-type)	2.368	0.0330251	K14516
Csa6G398210	At2g18690/MSF3.7	2.36393	0.000147769	0
Csa1G038950	Flavin-containing monooxygenase family protein; contains IPR020946 (Flavin monooxygenase-like)	2.35452	4.37e-05	0
Csa7G075600	Allene oxide synthase; contains IPR001128 (Cytochrome P450)	2.35447	5.48e-06	K01723
Csa5G173510	Receptor-like protein kinase; contains IPR001611 (Leucine-rich repeat), IPR003591 (Leucine-rich repeat, typical subtype), IPR013210 (Leucine-rich repeat-containing N-terminal, type 2), IPR025875 (Leucine rich repeat 4)	2.35269	0.00201677	0
Csa4G188410	Cupin, RmlC-type; contains IPR012864 (Cysteamine dioxygenase), IPR014710 (RmlC-like jelly roll fold)	2.35218	0.00021854	K10712
Csa4G010410	Gb|AAF26013.1	2.34968	1.33e-05	0
Csa4G017050	Tyrosine-rich hydroxyproline-rich glycoprotein; contains IPR006041 (Pollen Ole e 1 allergen/extensin)	2.34238	3.25e-08	0
Csa2G369800	Ovarian cancer-associated gene 2 protein-like protein; contains IPR005645 (Serine hydrolase FSH)	2.34186	4.25e-09	0
Csa3G742880	Carbonic anhydrase, putative; contains IPR001148 (Alpha carbonic anhydrase), IPR023561 (Carbonic anhydrase, alpha-class)	2.3411	0.0374939	K01674
Csa7G448810	Jasmonate ZIM domain protein h; contains IPR010399 (Tify), IPR018467 (CO/COL/TOC1, conserved site)	2.33933	1.03e-09	K13464
Csa5G604150	Thioredoxin; contains IPR005746 (Thioredoxin), IPR012336 (Thioredoxin-like fold)	2.33932	8.61e-06	K03671
Csa7G064010	Enoyl-(Acyl-carrier-protein) reductase II; contains IPR013785 (Aldolase-type TIM barrel)	2.33708	4.66e-05	0
Csa1G050290	4-coumarate-CoA ligase; contains IPR000873 (AMP-dependent synthetase/ligase), IPR025110 (Domain of unknown function DUF4009)	2.33598	0.00176326	0
Csa3G010060	Translation initiation factor IF-2	2.33216	0.0384978	0
Csa7G390190	Unknown protein	2.32196	1.31e-05	0
Csa3G779010	Harpin inducing protein 1-like 9; contains IPR004864 (Late embryogenesis abundant protein, LEA-14)	2.32082	3.2e-05	0
Csa6G516610	Receptor-like protein kinase; contains IPR002902 (Gnk2-homologous domain), IPR011009 (Protein kinase-like domain)	2.3055	0.0306232	0
Csa2G000520	1-aminocyclopropane-1-carboxylate oxidase, putative; contains IPR005123 (Oxoglutarate/iron-dependent dioxygenase), IPR026992 (Non-haem dioxygenase N-terminal domain), IPR027443 (Isopenicillin N synthase-like)	2.30488	0.000727401	K05933
Csa3G127230	ABC transporter C family member 5; contains IPR011527 (ABC transporter, transmembrane domain, type 1), IPR027417 (P-loop containing nucleoside triphosphate hydrolase)	2.29752	7.03e-09	K05665
Csa6G511040	Metal ion binding protein; contains IPR006121 (Heavy metal-associated domain, HMA)	2.29695	8.04e-10	0
Csa4G648560	Putative receptor-like protein kinase; contains IPR011009 (Protein kinase-like domain), IPR013320 (Concanavalin A-like lectin/glucanase, subgroup)	2.29631	0.00314864	0
Csa1G075060	Ethylene-responsive transcription factor, putative; contains IPR016177 (DNA-binding, integrase-type)	2.29523	0.00168294	K09286
Csa5G165850	Ethylene responsive transcription factor 1a; contains IPR016177 (DNA-binding, integrase-type)	2.29274	0.0016772	K09286
Csa5G258210	Clathrin assembly protein, putative; contains IPR008942 (ENTH/VHS), IPR011417 (AP180 N-terminal homology (ANTH) domain)	2.28529	0.0215969	0
Csa3G589590	Lysine/histidine transporter; contains IPR013057 (Amino acid transporter, transmembrane)	2.28123	0.000938893	0
Csa3G597370	Unknown protein	2.27941	0.00823338	0
Csa4G335240	Acid phosphatase 1, putative; contains IPR005519 (Acid phosphatase (Class B)), IPR023214 (HAD-like domain)	2.27919	6.19e-05	0
Csa3G855360	Cytochrome P450, putative; contains IPR001128 (Cytochrome P450)	2.27466	0.0118655	0
Csa4G285770	Peroxidase; contains IPR010255 (Haem peroxidase)	2.27466	2.46e-10	K00430
Csa2G382650	WRKY transcription factor 2-7; contains IPR003657 (DNA-binding WRKY)	2.26727	0.00899255	0
Csa6G492230	Cytochrome P450, putative; contains IPR001128 (Cytochrome P450)	2.2611	0.0106891	K13260
Csa6G425790	Ccr4-associated factor, putative; contains IPR006941 (Ribonuclease CAF1), IPR012337 (Ribonuclease H-like domain)	2.26	0.000102473	K12581
Csa5G148570	Putative uncharacterized protein At4g24110/T19F6_100	2.25072	4.39e-06	0
Csa4G614170	Putative MYB DNA-binding domain superfamily protein; contains IPR009057 (Homeodomain-like)	2.25031	0.000109375	0
Csa3G001750	Unknown protein	2.24828	0.000635248	0
Csa2G425750	Cytochrome P450, putative; contains IPR001128 (Cytochrome P450)	2.24341	2e-06	0
Csa6G511660	Solute carrier family 2 (Facilitated glucose transporter), member 13; contains IPR005828 (General substrate transporter), IPR016196 (Major facilitator superfamily domain, general substrate transporter)	2.24131	2.33e-09	K08150
Csa7G211080	Prolyl 4-hydroxylase alpha subunit-like; contains IPR007608 (Senescence regulator)	2.23926	1.29e-05	0
Csa4G618500	UDP-glycosyltransferase 1; contains IPR002213 (UDP-glucuronosyl/UDP-glucosyltransferase)	2.23714	2e-06	0
Csa3G078260	Glucose-6-phosphate/phosphate-translocator; contains IPR004696 (Tpt phosphate/phosphoenolpyruvate translocator), IPR004853 (Domain of unknown function DUF250)	2.23209	0.00105107	K15283
Csa4G618460	VQ motif-containing protein; contains IPR008889 (VQ)	2.22862	1.54e-05	0
Csa7G390060	Phenazine biosynthesis protein PhzF family; contains IPR003719 (Phenazine biosynthesis PhzF protein)	2.22815	1.22e-07	0
Csa2G006150	Signal peptidase complex catalytic subunit sec11; contains IPR001733 (Peptidase S26B, eukaryotic signal peptidase), IPR011056 (Peptidase S24/S26A/S26B/S26C, beta-ribbon domain), IPR015927 (Peptidase S24/S26A/S26B/S26C)	2.22645	0.000115808	K13280
Csa6G513600	F-box-like	2.22563	0.00238524	0
Csa5G608080	F13B4.3 protein; contains IPR010683 (Protein of unknown function DUF1262)	2.22295	0.0141863	0
Csa3G396920	LOB domain-containing protein, putative; contains IPR004883 (Lateral organ boundaries, LOB)	2.21981	0.00498336	K13945
Csa3G116640	Transcription factor; contains IPR011598 (Myc-type, basic helix-loop-helix (bHLH) domain)	2.21769	0.0196426	0
Csa5G154230	2-succinylbenzoate-CoA ligase; contains IPR000873 (AMP-dependent synthetase/ligase), IPR025110 (Domain of unknown function DUF4009)	2.21576	0.000575806	K22133
Csa3G354510	WRKY transcription factor 27; contains IPR003657 (DNA-binding WRKY)	2.21434	0.0343014	0
Csa4G631610	Multidrug resistance protein MdtK; contains IPR002528 (Multi antimicrobial extrusion protein)	2.20906	6.65e-07	K03327
Csa3G184580	ABC transporter G family member; contains IPR013525 (ABC-2 type transporter), IPR027417 (P-loop containing nucleoside triphosphate hydrolase)	2.20758	0.00370757	0
Csa6G504480	ATP-dependent zinc metalloprotease FtsH; contains IPR025753 (AAA-type ATPase, N-terminal domain), IPR027417 (P-loop containing nucleoside triphosphate hydrolase)	2.20684	0.0361263	K08900
Csa3G850580	Receptor-like protein kinase; contains IPR001611 (Leucine-rich repeat), IPR011009 (Protein kinase-like domain), IPR013320 (Concanavalin A-like lectin/glucanase, subgroup), IPR024788 (Malectin-like carbohydrate-binding domain)	2.20565	2.26e-05	0
Csa4G000870	Aspartate aminotransferase; contains IPR015424 (Pyridoxal phosphate-dependent transferase)	2.20413	8.12e-06	K15849
Csa5G196570	UDP-glycosyltransferase 1; contains IPR002213 (UDP-glucuronosyl/UDP-glucosyltransferase)	2.20406	2.6e-06	0
Csa1G033120	Glutathione s-transferase, putative; contains IPR010987 (Glutathione S-transferase, C-terminal-like), IPR012336 (Thioredoxin-like fold)	2.20283	8.54e-05	K00799
Csa3G247880	Zinc finger protein CONSTANS-like protein; contains IPR010402 (CCT domain)	2.19578	0.00258808	0
Csa3G716870	Cinnamoyl-CoA reductase 4; contains IPR001509 (NAD-dependent epimerase/dehydratase), IPR016040 (NAD(P)-binding domain)	2.19465	0.000215608	K09753
Csa2G415550	Ras-related protein Rab-25; contains IPR001806 (Small GTPase superfamily), IPR002041 (Ran GTPase), IPR005225 (Small GTP-binding protein domain), IPR024156 (Small GTPase superfamily, ARF type), IPR027417 (P-loop containing nucleoside triphosphate hydrolase)	2.19382	0.000557521	0
Csa4G050250	Dirigent-like protein; contains IPR004265 (Plant disease resistance response protein)	2.18974	0.000223256	0
Csa1G088450	LOB domain-containing protein, putative; contains IPR004883 (Lateral organ boundaries, LOB)	2.18851	0.00258808	0
Csa6G499800	Phospho-2-dehydro-3-deoxyheptonate aldolase 1; contains IPR002480 (DAHP synthetase, class II)	2.17857	0.00574686	K01626
Csa5G206420	1-aminocyclopropane-1-carboxylate oxidase; contains IPR002283 (Isopenicillin N synthase), IPR026992 (Non-haem dioxygenase N-terminal domain), IPR027443 (Isopenicillin N synthase-like)	2.1731	6.04e-06	0
Csa6G518350	Ring finger protein, putative; contains IPR013083 (Zinc finger, RING/FYVE/PHD-type)	2.16795	6.65e-08	K19038
Csa5G477610	Zinc finger protein; contains IPR007087 (Zinc finger, C2H2)	2.16371	0.0147268	0
Csa6G020230	Unknown protein	2.16002	0.0248047	0
Csa6G504490	ATP-dependent zinc metalloprotease FtsH 2; contains IPR025753 (AAA-type ATPase, N-terminal domain), IPR027417 (P-loop containing nucleoside triphosphate hydrolase)	2.1589	4.14e-05	K08900
Csa7G044190	Multidrug resistance protein MdtK; contains IPR002528 (Multi antimicrobial extrusion protein)	2.15701	0.0100699	K03327
Csa3G146350	Leucine-rich repeat receptor-like serine/threonine-protein kinase; contains IPR001611 (Leucine-rich repeat), IPR013210 (Leucine-rich repeat-containing N-terminal, type 2)	2.15349	2.61e-05	0
Csa1G181380	Pollen Ole e 1 allergen and extensin family protein; contains IPR006041 (Pollen Ole e 1 allergen/extensin)	2.15001	0.0199468	0
Csa4G361820	NAC domain-containing protein, putative; contains IPR003441 (No apical meristem (NAM) protein)	2.14972	0.00529683	0
Csa3G904140	Two-component response regulator-like protein; contains IPR009057 (Homeodomain-like), IPR011006 (CheY-like superfamily)	2.14877	0.00143758	0
Csa3G635870	UDP-glycosyltransferase 1; contains IPR002213 (UDP-glucuronosyl/UDP-glucosyltransferase)	2.1487	0.00316747	K13691
Csa6G445120	Aquaporin; contains IPR000425 (Major intrinsic protein), IPR023271 (Aquaporin-like)	2.14855	4.31e-06	K09872
Csa2G009490	CBL-interacting protein kinase 9; contains IPR020636 (Calcium/calmodulin-dependent/calcium-dependent protein kinase)	2.14635	4.95e-12	0
Csa6G486810	3-dehydroquinate dehydratase/shikimate 5-dehydrogenase; contains IPR013708 (Shikimate dehydrogenase substrate binding, N-terminal), IPR013785 (Aldolase-type TIM barrel), IPR016040 (NAD(P)-binding domain), IPR022893 (Shikimate, quinate/shikimate dehydrogenase)	2.14147	5.25e-07	K13832
Csa6G312590	Major allergen d 1; contains IPR000916 (Bet v I domain), IPR023393 (START-like domain), IPR024949 (Bet v I type allergen)	2.14021	0.000102156	0
Csa2G123610	Unknown protein	2.13986	0.00275381	0
Csa6G525700	Reticuline oxidase, putative; contains IPR012951 (Berberine/berberine-like)	2.13693	0.0177084	0
Csa4G304240	Glutathione S-transferase; contains IPR010987 (Glutathione S-transferase, C-terminal-like), IPR012336 (Thioredoxin-like fold)	2.13688	0.00708174	K00799
Csa3G038190	Phospholipase D; contains IPR008973 (C2 calcium/lipid-binding domain, CaLB), IPR015679 (Phospholipase D family), IPR024632 (Phospholipase D, C-terminal)	2.13454	0.00164121	K01115
Csa6G139160	NAC domain-containing protein, putative; contains IPR003441 (No apical meristem (NAM) protein)	2.13326	0.046457	0
Csa3G818250	Probable peptide/nitrate transporter; contains IPR000109 (Proton-dependent oligopeptide transporter family), IPR016196 (Major facilitator superfamily domain, general substrate transporter)	2.12828	0.00081962	0
Csa1G042710	Laccase; contains IPR017761 (Laccase)	2.11515	0.00642804	K05909
Csa6G517180	Epoxide hydrolase; contains IPR000073 (Alpha/beta hydrolase fold-1), IPR000639 (Epoxide hydrolase-like)	2.11093	1.02e-11	0
Csa3G730940	Phosphatidylethanolamine binding protein, putative; contains IPR008914 (Phosphatidylethanolamine-binding protein PEBP)	2.10641	0.00575315	K06910
Csa7G237830	NAC domain-containing protein, putative; contains IPR003441 (No apical meristem (NAM) protein)	2.10435	5.85e-06	0
Csa5G136870	Unknown protein	2.10317	0.0007392	0
Csa6G401340	Probable carboxylesterase 15; contains IPR013094 (Alpha/beta hydrolase fold-3)	2.10034	0.0282152	0
Csa1G574950	Leucine-rich repeat receptor-like protein kinase; contains IPR001611 (Leucine-rich repeat)	2.10002	4.16e-05	0
Csa3G119700	Putative WRKY transcription factor 30; contains IPR003657 (DNA-binding WRKY)	2.0995	0.00152783	0
Csa3G175080	Receptor protein kinase, putative; contains IPR001611 (Leucine-rich repeat), IPR003591 (Leucine-rich repeat, typical subtype), IPR011009 (Protein kinase-like domain), IPR013210 (Leucine-rich repeat-containing N-terminal, type 2), IPR013320 (Concanavalin A-like lectin/glucanase, subgroup)	2.09847	0.00264902	0
Csa3G850490	IAA-amino acid hydrolase ILR1, putative; contains IPR002933 (Peptidase M20)	2.09553	3.17e-09	K21604
Csa2G338830	NAC domain protein; contains IPR003441 (No apical meristem (NAM) protein)	2.09495	0.000572596	0
Csa2G005340	DVL10; contains IPR012552 (DVL)	2.0874	0.000713635	0
Csa1G601000	Harpin-induced protein-related-like; contains IPR004864 (Late embryogenesis abundant protein, LEA-14)	2.08551	1.61e-05	0
Csa5G137420	Unknown protein	2.08492	0.00468355	0
Csa2G416080	Nitrate transporter; contains IPR000109 (Proton-dependent oligopeptide transporter family), IPR016196 (Major facilitator superfamily domain, general substrate transporter)	2.08442	0.0156312	0
Csa3G348940	Unknown protein	2.08358	0.000560856	0
Csa7G435520	Aspartate aminotransferase, putative; contains IPR015424 (Pyridoxal phosphate-dependent transferase)	2.0834	2.92e-07	K07767
Csa6G139170	NAC domain-containing protein, putative; contains IPR003441 (No apical meristem (NAM) protein)	2.08177	0.0412287	0
Csa4G361910	Protein disulfide isomerase-like protein; contains IPR012336 (Thioredoxin-like fold)	2.0813	0.00427182	K09580
Csa3G215590	Basic blue copper protein; contains IPR008972 (Cupredoxin)	2.07692	0.00024866	0
Csa1G014400	Enolase, putative; contains IPR000941 (Enolase)	2.07674	0.000852952	K01689
Csa3G389850	Ethylene-responsive transcription factor 1B, putative; contains IPR016177 (DNA-binding, integrase-type)	2.07545	0.00166186	K14516
Csa7G072810	Pbsp domain-containing protein; contains IPR007541 (Uncharacterised protein family, basic secretory protein)	2.07193	0.00289494	0
Csa3G827930	AAA-ATPase 1; contains IPR025753 (AAA-type ATPase, N-terminal domain)	2.07145	0.0360029	0
Csa1G065930	Cysteine-rich receptor-like protein kinase; contains IPR002902 (Gnk2-homologous domain), IPR011009 (Protein kinase-like domain), IPR013320 (Concanavalin A-like lectin/glucanase, subgroup)	2.07078	0.00105762	K04733
Csa3G855350	Cytochrome P450, putative; contains IPR001128 (Cytochrome P450)	2.05969	0.0330076	0
Csa4G292470	Ethylene-responsive transcription factor 10; contains IPR016177 (DNA-binding, integrase-type)	2.0595	0.00907511	K09284
Csa5G160140	Pectinesterase/pectinesterase inhibitor; contains IPR006501 (Pectinesterase inhibitor)	2.05894	0.00651227	0
Csa4G427270	3-oxoacyl-[acyl-carrier-protein] reductase; contains IPR002347 (Glucose/ribitol dehydrogenase)	2.05402	0.000275358	0
Csa7G441630	Unknown protein	2.05314	0.0226655	0
Csa4G099770	Serine carboxypeptidase, putative; contains IPR001563 (Peptidase S10, serine carboxypeptidase)	2.05208	0.00855362	K16297
Csa2G027440	Lipoxygenase; contains IPR000907 (Lipoxygenase)	2.04901	0.037855	K15718
Csa3G188340	Aspartic proteinase nepenthesin-1; contains IPR001461 (Peptidase A1), IPR021109 (Aspartic peptidase)	2.04637	0.00941696	0
Csa3G175610	Unknown protein	2.04453	0.000291574	0
Csa1G605740	Receptor-like protein kinase; contains IPR001480 (Bulb-type lectin domain), IPR011009 (Protein kinase-like domain), IPR013320 (Concanavalin A-like lectin/glucanase, subgroup)	2.04296	0.000892002	0
Csa3G823640	Serine carboxypeptidase, putative; contains IPR001563 (Peptidase S10, serine carboxypeptidase)	2.03829	1.71e-07	K16297
Csa7G428910	Cytochrome P450; contains IPR001128 (Cytochrome P450)	2.03741	0.000226259	0
Csa1G033160	Glutathione s-transferase, putative; contains IPR010987 (Glutathione S-transferase, C-terminal-like), IPR012336 (Thioredoxin-like fold)	2.03685	0.00132724	K00799
Csa4G361850	Aspartyl protease-like protein; contains IPR001461 (Peptidase A1), IPR021109 (Aspartic peptidase)	2.03411	0.00135102	0
Csa1G265630	Stress induced protein	2.03319	0.000126901	0
Csa7G041870	Auxin induced-like protein; contains IPR004877 (Cytochrome b561, eukaryote), IPR005018 (DOMON domain), IPR017214 (Uncharacterised conserved protein UCP037471)	2.0308	0.000676644	0
Csa3G182020	Pentatricopeptide repeat-containing protein; contains IPR002885 (Pentatricopeptide repeat)	2.02656	0.00371076	0
Csa2G354820	Zinc-finger protein 1; contains IPR015880 (Zinc finger, C2H2-like)	2.02527	0.00445776	0
Csa4G625570	Protein transport protein Sec61 subunit alpha; contains IPR002208 (SecY/SEC61-alpha family), IPR023201 (SecY subunit domain)	2.0237	0.00089072	K10956
Csa7G073460	UDP-glucosyltransferase, putative; contains IPR002213 (UDP-glucuronosyl/UDP-glucosyltransferase)	2.02029	0.000439275	K23260
Csa1G042790	Tubulin, beta chain; contains IPR000217 (Tubulin), IPR023123 (Tubulin, C-terminal)	2.0201	0.000945359	K07375
Csa7G127380	Cellulose synthase, putative; contains IPR005150 (Cellulose synthase)	2.01917	1.86e-05	0
Csa1G600130	Pheophorbide A oxygenase, putative; contains IPR013626 (Pheophorbide a oxygenase), IPR017941 (Rieske [2Fe-2S] iron-sulphur domain)	2.01701	5.3e-05	0
Csa2G006860	Blue copper protein; contains IPR008972 (Cupredoxin)	2.01505	7.49e-07	0
Csa3G017320	Ethylene responsive transcription factor 1a; contains IPR016177 (DNA-binding, integrase-type)	2.01165	5.8e-05	K09286
Csa1G569310	Translationally controlled tumor protein; contains IPR018105 (Translationally controlled tumour protein)	2.01156	1.7e-05	0
Csa3G893360	Phosphoglycerate mutase-like protein; contains IPR013078 (Histidine phosphatase superfamily, clade-1)	2.00843	1.25e-05	0
Csa4G002510	Cellulose synthase-like protein; contains IPR005150 (Cellulose synthase)	2.00735	0.0110397	K00770
Csa4G646170	Cytochrome P450, putative; contains IPR001128 (Cytochrome P450)	2.00656	0.000402077	K20771
Csa3G146510	N-acetyltransferase, putative; contains IPR016181 (Acyl-CoA N-acyltransferase)	2.00226	0.000548737	0
Csa1G662810	Germin-like protein 5; contains IPR001929 (Germin)	2.00162	0.0496408	0
Csa7G433340	Serine/threonine-protein kinase receptor	2.00064	5.17e-06	K04733
Csa2G238250	Cold acclimation protein-like protein; contains IPR008892 (Cold acclimation WCOR413)	-2.00173	1.95e-07	0
Csa3G806260	Receptor-like kinase; contains IPR008985 (Concanavalin A-like lectin/glucanases superfamily), IPR011009 (Protein kinase-like domain)	-2.00247	0.00819966	0
Csa3G034810	NAC domain protein,; contains IPR003441 (No apical meristem (NAM) protein)	-2.0052	0.00638013	0
Csa4G004860	F-box family protein; contains IPR001810 (F-box domain, cyclin-like), IPR015916 (Galactose oxidase, beta-propeller)	-2.01512	0.00421922	0
Csa5G167070	Receptor-like kinase; contains IPR011009 (Protein kinase-like domain)	-2.01541	5e-08	0
Csa2G245480	BURP domain-containing protein; contains IPR004873 (BURP domain)	-2.01694	6.65e-07	0
Csa7G448050	ABA-responsive LEA-like protein; contains IPR004926 (Late embryogenesis abundant protein, LEA-5)	-2.0229	0.00184495	0
Csa2G009440	Serine-rich protein	-2.02393	0.0134305	0
Csa7G314950	Unknown protein	-2.02398	7.89e-05	0
Csa7G330380	Unknown protein	-2.02564	0.0251227	0
Csa1G070620	Serine/threonine-protein kinase; contains IPR000742 (Epidermal growth factor-like domain), IPR000858 (S-locus glycoprotein), IPR001480 (Bulb-type lectin domain), IPR003609 (Apple-like), IPR011009 (Protein kinase-like domain), IPR013320 (Concanavalin A-like lectin/glucanase, subgroup), IPR021820 (S-locus receptor kinase, C-terminal)	-2.02658	0.0106874	0
Csa7G007810	NADP-dependent D-sorbitol-6-phosphate dehydrogenase; contains IPR001395 (Aldo/keto reductase), IPR023210 (NADP-dependent oxidoreductase domain)	-2.02709	1.62e-05	0
Csa6G107900	Putative methyltransferase	-2.03208	0.000282693	0
Csa7G049250	Zinc finger CCCH domain-containing protein; contains IPR000571 (Zinc finger, CCCH-type)	-2.03438	1.32e-05	K23047
Csa3G880020	Unknown protein	-2.03783	0.00121814	0
Csa5G139390	Protein IQ-domain 21; contains IPR000048 (IQ motif, EF-hand binding site), IPR025064 (Domain of unknown function DUF4005)	-2.03816	0.0165529	0
Csa1G589070	Cytokinin oxidase/dehydrogenase-like; contains IPR016166 (FAD-binding, type 2)	-2.04263	0.0307218	K00279
Csa3G743400	Aquaporin; contains IPR000425 (Major intrinsic protein), IPR023271 (Aquaporin-like)	-2.04451	0.00480102	K09873
Csa3G748160	Putative receptor-like protein kinase family protein; contains IPR011009 (Protein kinase-like domain), IPR013320 (Concanavalin A-like lectin/glucanase, subgroup), IPR025287 (Wall-associated receptor kinase galacturonan-binding domain)	-2.05393	0.000708913	0
Csa4G296870	Cysteine/histidine-rich C1 domain-containing protein	-2.05874	0.040085	0
Csa1G002780	HAD-superfamily hydrolase, subfamily IA, variant 3 containing protein, expressed; contains IPR006402 (HAD-superfamily hydrolase, subfamily IA, variant 3), IPR023214 (HAD-like domain)	-2.0661	0.020762	0
Csa1G004280	Putative carboxyl-terminal proteinase; contains IPR004314 (Domain of unknown function DUF239), IPR025521 (Domain of unknown function DUF4409)	-2.07219	2.19e-09	0
Csa2G298280	Cytochrome P450; contains IPR001128 (Cytochrome P450)	-2.07833	0.0214964	K20619
Csa3G011780	Lsd1-like protein; contains IPR005735 (Zinc finger, LSD1-type)	-2.079	0.0380664	0
Csa2G060470	Defensin fusion; contains IPR010851 (S locus-related glycoprotein 1 binding pollen coat)	-2.08497	0.000201492	0
Csa1G172600	Myosin-9; contains IPR008545 (Protein of unknown function DUF827, plant)	-2.08661	0.00144798	0
Csa6G080300	Probable leucine-rich repeat receptor-like protein kinase; contains IPR001611 (Leucine-rich repeat), IPR003591 (Leucine-rich repeat, typical subtype), IPR025875 (Leucine rich repeat 4)	-2.089	0.0498224	0
Csa2G408970	NAC domain protein,; contains IPR003441 (No apical meristem (NAM) protein)	-2.09194	0.00359832	0
Csa5G609770	Endonuclease; contains IPR003154 (S1/P1 nuclease), IPR008947 (Phospholipase C/P1 nuclease domain)	-2.09284	0.000861904	0
Csa3G167880	Unknown protein	-2.09586	0.040631	0
Csa3G809940	Probable receptor-like protein kinase; contains IPR011009 (Protein kinase-like domain)	-2.09791	0.0280737	0
Csa4G625030	Protein phosphatase 2c, putative; contains IPR001932 (Protein phosphatase 2C (PP2C)-like)	-2.10586	6.71e-05	K17508
Csa6G124000	NADH dehydrogenase; contains IPR011992 (EF-hand-like domain), IPR013027 (FAD-dependent pyridine nucleotide-disulphide oxidoreductase), IPR023753 (Pyridine nucleotide-disulphide oxidoreductase, FAD/NAD(P)-binding domain)	-2.11286	0.0350039	K17871
Csa5G613620	Unknown protein	-2.11377	0.00621028	0
Csa3G710850	N-acetyltransferase, putative; contains IPR016181 (Acyl-CoA N-acyltransferase)	-2.11736	3.48e-05	0
Csa5G290170	F13B4.3 protein; contains IPR010683 (Protein of unknown function DUF1262)	-2.11848	0.000158136	0
Csa6G495650	BTB/POZ domain-containing protein; contains IPR011333 (BTB/POZ fold), IPR027356 (NPH3 domain)	-2.12084	0.000183171	0
Csa4G303040	Putative peptide/nitrate transporter; contains IPR000109 (Proton-dependent oligopeptide transporter family), IPR016196 (Major facilitator superfamily domain, general substrate transporter)	-2.1213	0.0089634	0
Csa5G609790	Acyl-CoA thioesterase, putative	-2.12628	0.00172613	0
Csa4G296890	Cysteine/histidine-rich C1 domain-containing protein; contains IPR004146 (DC1)	-2.12654	0.0146935	0
Csa2G420470	Unknown protein	-2.13081	0.00195339	0
Csa4G082450	Pathogen-related protein	-2.14469	0.0248726	0
Csa5G182670	cDNA, clone: J065136J21, full insert sequence; contains IPR012552 (DVL)	-2.1454	1.45e-07	0
Csa1G598330	Lysine-ketoglutarate reductase/saccharopine dehydrogenase; contains IPR005097 (Saccharopine dehydrogenase / Homospermidine synthase), IPR007545 (LOR/SDH bifunctional enzyme, conserved domain), IPR007698 (Alanine dehydrogenase/PNT, NAD(H)-binding domain), IPR007886 (Alanine dehydrogenase/pyridine nucleotide transhydrogenase, N-terminal)	-2.14721	0.00264902	K14157
Csa7G066280	BTB/POZ domain-containing protein; contains IPR011333 (BTB/POZ fold), IPR027356 (NPH3 domain)	-2.1502	2.22e-05	0
Csa6G495060	N-acetyltransferase, putative; contains IPR016181 (Acyl-CoA N-acyltransferase)	-2.15087	6.95e-06	0
Csa3G118210	Unknown protein	-2.15542	1.48e-05	0
Csa7G009130	Auxin-induced protein-like protein; contains IPR003676 (Auxin responsive SAUR protein)	-2.15684	0.00519877	0
Csa2G277650	BTB/POZ domain-containing protein	-2.15711	0.00105479	0
Csa6G361410	MTD1	-2.15964	0.00529683	0
Csa1G063560	16.9 kDa class I heat shock protein 1; contains IPR008978 (HSP20-like chaperone)	-2.16436	0.00723694	K13993
Csa6G366560	Cytochrome P450 family protein; contains IPR001128 (Cytochrome P450)	-2.17346	0.00982884	K20619
Csa2G277660	BTB/POZ domain-containing protein; contains IPR011333 (BTB/POZ fold), IPR027356 (NPH3 domain)	-2.18125	0.000786102	0
Csa6G067410	Peroxidase 27, putative; contains IPR010255 (Haem peroxidase)	-2.18685	0.00108395	K00430
Csa3G164490	Epoxide hydrolase 1; contains IPR000073 (Alpha/beta hydrolase fold-1), IPR000639 (Epoxide hydrolase-like)	-2.18995	0.00223741	0
Csa3G652380	AP2-like ethylene-responsive transcription factor; contains IPR016177 (DNA-binding, integrase-type)	-2.19221	2.66e-05	K09285
Csa1G065970	Thioredoxin; contains IPR005746 (Thioredoxin), IPR012336 (Thioredoxin-like fold)	-2.19295	0.000171061	K03671
Csa4G038620	UDP-glycosyltransferase 1; contains IPR002213 (UDP-glucuronosyl/UDP-glucosyltransferase)	-2.19437	2.39e-06	K12356
Csa7G448920	Unknown protein	-2.19686	2.32e-06	0
Csa2G381820	Core-2/I-branching beta-1,6-N-acetylglucosaminyltransferase family protein; contains IPR003406 (Glycosyl transferase, family 14)	-2.20026	5.95e-05	0
Csa6G108440	Cytochrome P450; contains IPR001128 (Cytochrome P450)	-2.20234	5.04e-09	0
CsaUNG000040	Cytochrome P450 cinnamate 4-hydroxylase; contains IPR001128 (Cytochrome P450)	-2.20359	9.13e-07	0
Csa6G044530	Cytochrome P450; contains IPR001128 (Cytochrome P450)	-2.20376	0.0437364	K21995
Csa6G108460	SPX domain-containing protein; contains IPR004331 (SPX, N-terminal)	-2.20384	5.95e-06	0
Csa4G361270	1-aminocyclopropane-1-carboxylate oxidase, putative; contains IPR005123 (Oxoglutarate/iron-dependent dioxygenase), IPR026992 (Non-haem dioxygenase N-terminal domain), IPR027443 (Isopenicillin N synthase-like)	-2.20478	0.00979165	K05933
Csa3G880030	RING finger and CHY zinc finger domain-containing protein; contains IPR004039 (Rubredoxin-type fold), IPR008913 (Zinc finger, CHY-type), IPR013083 (Zinc finger, RING/FYVE/PHD-type), IPR017921 (Zinc finger, CTCHY-type)	-2.20569	3.86e-06	K10144
Csa7G004690	Zinc finger protein CONSTANS-like protein; contains IPR000315 (Zinc finger, B-box)	-2.20634	4e-05	0
Csa3G444610	Histidine phosphotransfer protein; contains IPR008207 (Signal transduction histidine kinase, phosphotransfer (Hpt) domain)	-2.20844	0.018924	K14490
Csa5G606790	At1g69160/F4N2_9	-2.21028	3.53e-05	0
Csa5G374720	Cold shock protein, putative; contains IPR001878 (Zinc finger, CCHC-type), IPR012340 (Nucleic acid-binding, OB-fold)	-2.21552	6.89e-07	0
Csa3G880040	Unknown protein	-2.21564	4.54e-06	0
Csa2G237150	COSII_At2g15890-like protein	-2.21605	0.000139372	0
Csa1G587980	Beta-galactosidase; contains IPR001944 (Glycoside hydrolase, family 35), IPR017853 (Glycoside hydrolase, superfamily)	-2.21766	0.00437958	0
Csa2G047830	ATP-dependent zinc metalloprotease FtsH 1; contains IPR025753 (AAA-type ATPase, N-terminal domain), IPR027417 (P-loop containing nucleoside triphosphate hydrolase)	-2.21847	0.021589	0
CsaUNG030500	Unknown protein	-2.22765	0.000725756	0
Csa4G410840	Protein kinase, putative	-2.23133	0.02732	0
Csa5G505820	WAT1-related protein; contains IPR000620 (Drug/metabolite transporter)	-2.23183	0.000133988	0
Csa2G245470	BURP domain-containing protein; contains IPR004873 (BURP domain)	-2.23438	0.00277508	0
Csa5G570420	B3 domain-containing protein; contains IPR005508 (Protein of unknown function DUF313)	-2.24123	0.0185944	0
Csa3G748280	At5g51670-like protein; contains IPR007700 (Protein of unknown function DUF668), IPR021864 (Protein of unknown function DUF3475)	-2.24759	0.0450576	0
Csa6G188150	Unknown protein	-2.25311	8.66e-06	0
Csa7G452120	Receptor-like protein kinase; contains IPR001611 (Leucine-rich repeat), IPR011009 (Protein kinase-like domain), IPR013320 (Concanavalin A-like lectin/glucanase, subgroup), IPR024788 (Malectin-like carbohydrate-binding domain), IPR025875 (Leucine rich repeat 4)	-2.2557	0.000962848	0
Csa2G377920	Receptor-like protein kinase; contains IPR011009 (Protein kinase-like domain), IPR013320 (Concanavalin A-like lectin/glucanase, subgroup), IPR014729 (Rossmann-like alpha/beta/alpha sandwich fold)	-2.25668	0.000161792	0
Csa7G024060	Unknown protein	-2.2628	0.023748	0
Csa5G159100	Putative flavonoid 3'-hydroxylase cytochrome P450; contains IPR001128 (Cytochrome P450)	-2.26369	0.0128937	0
Csa1G046040	Protein kinase; contains IPR011009 (Protein kinase-like domain)	-2.26903	4.75e-07	0
Csa2G034560	Homeobox protein knotted-1, putative; contains IPR005539 (ELK), IPR005540 (KNOX1), IPR005541 (KNOX2), IPR009057 (Homeodomain-like)	-2.27564	0.00011199	0
Csa3G019340	Palmitoyl-protein thioesterase; contains IPR002472 (Palmitoyl protein thioesterase)	-2.2765	1.85e-05	K01074
Csa6G495840	Protein PHLOEM PROTEIN 2-LIKE A10	-2.2777	1.49e-05	0
Csa4G246910	Long chain fatty alcohol oxidase; contains IPR007867 (Glucose-methanol-choline oxidoreductase, C-terminal)	-2.27785	0.0427549	K17756
Csa5G623510	IQ domain-containing protein; contains IPR000048 (IQ motif, EF-hand binding site)	-2.28816	9.57e-08	0
Csa3G839790	LOB domain-containing protein, putative; contains IPR004883 (Lateral organ boundaries, LOB)	-2.29493	5.48e-06	0
Csa1G537560	Tubulin beta chain, putative; contains IPR000217 (Tubulin), IPR023123 (Tubulin, C-terminal)	-2.2994	3.68e-08	K07375
Csa7G351900	S-RNase; contains IPR001568 (Ribonuclease T2-like)	-2.30089	0.00339763	K01166
Csa7G433150	Lactoylglutathione lyase / glyoxalase I-like protein; contains IPR025870 (Glyoxalase-like domain)	-2.30297	4.98e-05	0
Csa1G589060	Cytokinin oxidase/dehydrogenase; contains IPR016164 (FAD-linked oxidase-like, C-terminal), IPR016166 (FAD-binding, type 2), IPR016170 (Vanillyl-alcohol oxidase/Cytokinin dehydrogenase C-terminal domain)	-2.30329	0.00253293	K00279
Csa4G641630	Unknown protein	-2.30559	0.0157956	0
Csa3G859620	Cysteine/histidine-rich C1 domain-containing protein; contains IPR001229 (Mannose-binding lectin), IPR002219 (Protein kinase C-like, phorbol ester/diacylglycerol binding), IPR004146 (DC1), IPR011424 (C1-like), IPR013083 (Zinc finger, RING/FYVE/PHD-type)	-2.30826	0.044342	0
Csa3G175740	Pectinesterase inhibitor; contains IPR006501 (Pectinesterase inhibitor)	-2.31644	0.000236105	0
Csa1G065960	Transcription factor; contains IPR011598 (Myc-type, basic helix-loop-helix (bHLH) domain)	-2.31916	8.42e-09	0
Csa4G290830	Putative zinc finger protein; contains IPR013087 (Zinc finger C2H2-type/integrase DNA-binding domain)	-2.32491	0.0418191	0
Csa6G148230	RING finger and CHY zinc finger domain-containing protein; contains IPR004039 (Rubredoxin-type fold), IPR008913 (Zinc finger, CHY-type), IPR013083 (Zinc finger, RING/FYVE/PHD-type), IPR017921 (Zinc finger, CTCHY-type)	-2.32627	0.000136316	K10144
Csa4G622740	Cytochrome P450; contains IPR001128 (Cytochrome P450)	-2.3278	1.48e-16	0
Csa1G305710	Cytochrome P450; contains IPR001128 (Cytochrome P450)	-2.32786	4.3e-05	K15639
Csa5G523690	Glucose-6P/phosphate translocator; contains IPR004696 (Tpt phosphate/phosphoenolpyruvate translocator), IPR004853 (Domain of unknown function DUF250)	-2.33583	0.000719269	K15283
Csa7G047360	mRNA, clone: RTFL01-16-D09; contains IPR008507 (Protein of unknown function DUF789)	-2.34265	7.05e-05	0
Csa2G295960	Patatin-like protein; contains IPR016035 (Acyl transferase/acyl hydrolase/lysophospholipase)	-2.34283	0.0109297	0
Csa2G360560	Patatin, putative; contains IPR016035 (Acyl transferase/acyl hydrolase/lysophospholipase)	-2.34336	0.00940584	0
Csa3G180210	L-threonine 3-dehydrogenase; contains IPR002085 (Alcohol dehydrogenase superfamily, zinc-type), IPR011032 (GroES-like), IPR013149 (Alcohol dehydrogenase, C-terminal), IPR016040 (NAD(P)-binding domain)	-2.34918	0.000236197	K00008
Csa5G224130	Cytochrome P450; contains IPR001128 (Cytochrome P450)	-2.34983	0.00293884	K20661
Csa4G643090	Nucleobase ascorbate transporter; contains IPR006043 (Xanthine/uracil/vitamin C permease)	-2.35251	3.93e-06	K14611
Csa3G914570	Proteinase inhibitor I-B; contains IPR000864 (Proteinase inhibitor I13, potato inhibitor I)	-2.35313	0.000138493	0
Csa4G649640	3-ketoacyl-CoA synthase; contains IPR012392 (Very-long-chain 3-ketoacyl-CoA synthase), IPR016039 (Thiolase-like)	-2.35702	4.14e-05	K15397
Csa2G000790	Emb|CAB83157.1	-2.36516	0.000275486	0
Csa3G118220	Unknown protein	-2.36674	2.17e-05	0
Csa7G396380	Glycosyltransferase 5; contains IPR008630 (Galactosyl transferase)	-2.36758	0.0236943	K08238
Csa1G042130	Peptidyl-prolyl cis-trans isomerase; contains IPR002130 (Cyclophilin-like peptidyl-prolyl cis-trans isomerase domain)	-2.36965	0.035717	K03768
Csa5G571550	U-box domain-containing protein; contains IPR013083 (Zinc finger, RING/FYVE/PHD-type), IPR016024 (Armadillo-type fold)	-2.37052	0.00283953	0
Csa1G051850	Receptor-like protein kinase; contains IPR001611 (Leucine-rich repeat), IPR003591 (Leucine-rich repeat, typical subtype), IPR013210 (Leucine-rich repeat-containing N-terminal, type 2), IPR025875 (Leucine rich repeat 4)	-2.37445	0.00738227	0
Csa2G418910	Unknown protein	-2.37929	0.0425645	0
Csa6G082030	Hfr-2-like protein; contains IPR005830 (Aerolysin/haemolysin/leukocidin toxin), IPR008998 (Agglutinin), IPR023307 (Aerolysin-like toxin, beta complex domain)	-2.37969	0.0433539	0
Csa1G051590	Squamosa promoter binding protein; contains IPR004333 (Transcription factor, SBP-box)	-2.38124	6.43e-06	0
Csa2G036690	Putative S-adenosylmethionine decarboxylase; contains IPR012511 (S-adenosyl-l-methionine decarboxylase leader peptide)	-2.38142	0.00071805	K01611
Csa2G110250	Putative methyltransferase; contains IPR011192 (Rubisco methyltransferase)	-2.38446	2.82e-06	K00592
Csa2G000800	Multidrug resistance protein MdtK; contains IPR002528 (Multi antimicrobial extrusion protein)	-2.39779	0.00014662	K03327
Csa3G689280	24-sterol C-methyltransferase; contains IPR003333 (Mycolic acid cyclopropane synthase), IPR013705 (Sterol methyltransferase C-terminal), IPR025769 (ERGosterol biosynthesis methyltransferase, plant)	-2.39848	9.86e-07	K00559
Csa3G342350	Major latex protein, putative; contains IPR000916 (Bet v I domain), IPR023393 (START-like domain)	-2.39859	0.00554267	0
Csa3G697970	Putative leucine-rich repeat receptor-like protein kinase family protein; contains IPR001611 (Leucine-rich repeat), IPR013210 (Leucine-rich repeat-containing N-terminal, type 2)	-2.39877	1.21e-05	0
Csa6G169860	Leucine-rich repeat receptor-like protein kinase; contains IPR003591 (Leucine-rich repeat, typical subtype)	-2.40494	0.00174894	0
Csa3G852600	Cytochrome P450; contains IPR001128 (Cytochrome P450)	-2.40569	4.72e-05	K23136
Csa1G045890	Gibberellin-regulated protein 1, putative; contains IPR003854 (Gibberellin regulated protein)	-2.40864	0.00208966	0
Csa2G008720	Lysosomal pro-X carboxypeptidase, putative; contains IPR008758 (Peptidase S28)	-2.41146	0.0268868	K01285
Csa2G036680	S-adenosylmethionine decarboxylase proenzyme; contains IPR001985 (S-adenosylmethionine decarboxylase), IPR016067 (S-adenosylmethionine decarboxylase, core), IPR018167 (S-adenosylmethionine decarboxylase subgroup)	-2.41666	0.000267719	K01611
Csa6G082530	Alpha-toxin; contains IPR005830 (Aerolysin/haemolysin/leukocidin toxin), IPR008998 (Agglutinin), IPR023307 (Aerolysin-like toxin, beta complex domain)	-2.4271	0.000391987	0
Csa1G064850	Cysteine-rich repeat secretory protein; contains IPR002902 (Gnk2-homologous domain)	-2.42977	0.0291167	0
Csa3G180200	Sorbitol dehydrogenase-like protein; contains IPR011032 (GroES-like)	-2.43208	0.000114083	K00008
Csa6G524700	Unknown protein	-2.43499	0.0480555	0
Csa4G003640	E3 ubiquitin-protein ligase MARCH3; contains IPR011016 (Zinc finger, RING-CH-type), IPR013083 (Zinc finger, RING/FYVE/PHD-type), IPR022143 (Protein of unknown function DUF3675)	-2.44164	0.000240197	0
Csa2G349610	AT5G28150-like protein; contains IPR008586 (Protein of unknown function DUF868, plant)	-2.44176	2.81e-06	0
Csa3G333840	Major latex-like protein 1; contains IPR000916 (Bet v I domain), IPR023393 (START-like domain)	-2.45066	9.84e-05	0
Csa1G071210	Serine/threonine-protein kinase; contains IPR000858 (S-locus glycoprotein), IPR001480 (Bulb-type lectin domain), IPR003609 (Apple-like)	-2.45763	0.0010459	K04733
Csa3G844890	Knotted 1-binding protein 36	-2.45838	0.0277387	0
Csa6G499060	DNA binding protein, putative; contains IPR011598 (Myc-type, basic helix-loop-helix (bHLH) domain)	-2.45865	0.00284292	0
Csa7G452270	Receptor-like protein kinase; contains IPR011009 (Protein kinase-like domain), IPR024788 (Malectin-like carbohydrate-binding domain), IPR025875 (Leucine rich repeat 4)	-2.46521	2.95e-05	0
Csa3G644780	Unknown protein	-2.46523	0.00262145	0
Csa3G784390	ABC transporter G family member; contains IPR013525 (ABC-2 type transporter), IPR027417 (P-loop containing nucleoside triphosphate hydrolase)	-2.47697	6.56e-05	0
Csa1G024150	Transcription factor; contains IPR011598 (Myc-type, basic helix-loop-helix (bHLH) domain)	-2.47863	0.000588212	0
Csa5G091890	Putative inositol phosphatase; contains IPR005135 (Endonuclease/exonuclease/phosphatase)	-2.47866	0.016009	0
Csa1G186610	SdcS: sodium-dependent dicarboxylate transporter; contains IPR001898 (Sodium/sulphate symporter)	-2.48816	2.78e-06	K14445
Csa4G051450	Avr9/Cf-9 rapidly elicited protein 194	-2.49234	0.0210258	0
Csa2G352360	Carboxyl-terminal proteinase; contains IPR004314 (Domain of unknown function DUF239), IPR025521 (Domain of unknown function DUF4409)	-2.49454	0.0284743	0
Csa1G650630	Phytase	-2.49528	0.00574053	0
Csa3G904070	Putative peptide/nitrate transporter; contains IPR000109 (Proton-dependent oligopeptide transporter family), IPR016196 (Major facilitator superfamily domain, general substrate transporter)	-2.49623	0.00381585	0
Csa1G004170	LOB domain-containing protein, putative; contains IPR004883 (Lateral organ boundaries, LOB)	-2.49679	9.95e-06	0
Csa1G435700	Putative uncharacterized protein T2H7.2; contains IPR008480 (Protein of unknown function DUF761, plant)	-2.50706	0.0095462	0
Csa2G299870	(R)-limonene synthase, putative; contains IPR008930 (Terpenoid cyclases/protein prenyltransferase alpha-alpha toroid), IPR008949 (Terpenoid synthase)	-2.50747	0.0288465	0
Csa6G077410	Glycine-rich protein-like	-2.50804	0.0103343	0
Csa1G050230	Unknown protein	-2.51478	0.0210415	0
Csa4G031060	Unknown protein	-2.51958	0.0210922	0
Csa3G334350	MLP-like protein; contains IPR000916 (Bet v I domain), IPR023393 (START-like domain)	-2.5236	0.00549169	0
Csa1G073050	Serine carboxypeptidase, putative; contains IPR001563 (Peptidase S10, serine carboxypeptidase)	-2.53253	0.00106407	K16297
Csa1G700680	Ankyrin repeat-containing protein, putative; contains IPR020683 (Ankyrin repeat-containing domain)	-2.53996	0.0034142	0
Csa6G083030	Alpha-toxin; contains IPR005830 (Aerolysin/haemolysin/leukocidin toxin), IPR008998 (Agglutinin), IPR023307 (Aerolysin-like toxin, beta complex domain)	-2.54148	0.000244882	0
Csa6G490250	Short-chain dehydrogenase/reductase family protein; contains IPR002347 (Glucose/ribitol dehydrogenase)	-2.54834	3.82e-06	0
Csa1G187170	Unknown protein	-2.55989	3.5e-12	0
Csa5G091900	Unknown protein	-2.56994	0.0160075	0
Csa2G379210	Sulfate transporter, putative; contains IPR006043 (Xanthine/uracil/vitamin C permease)	-2.57182	0.0431784	0
Csa6G425190	Protein FANTASTIC FOUR 3; contains IPR021410 (Protein of unknown function DUF3049)	-2.57215	0.0230579	K13161
Csa2G179220	WAT1-related protein; contains IPR000620 (Drug/metabolite transporter)	-2.576	0.00216543	0
Csa3G646540	GDSL esterase/lipase; contains IPR001087 (Lipase, GDSL)	-2.57721	0.019965	0
Csa5G139600	Bidirectional sugar transporter N3; contains IPR004316 (SWEET sugar transporter)	-2.6	0.000225705	K15382
Csa6G185320	ABC transporter G family member 29; contains IPR013525 (ABC-2 type transporter), IPR013581 (Plant PDR ABC transporter associated), IPR027417 (P-loop containing nucleoside triphosphate hydrolase)	-2.60031	2.39e-07	0
Csa6G454370	B-type cyclin	-2.60056	0.0136291	0
Csa6G490920	Lipase; contains IPR002921 (Lipase, class 3)	-2.61823	0.0161715	0
Csa4G641670	Probable isoaspartyl peptidase/L-asparaginase 2; contains IPR000246 (Peptidase T2, asparaginase 2)	-2.63105	0.000324561	K13051
Csa1G418760	Transaldolase 2; contains IPR001585 (Transaldolase), IPR013785 (Aldolase-type TIM barrel)	-2.63577	0.00158424	K00616
Csa5G603910	Response regulator; contains IPR011006 (CheY-like superfamily)	-2.63704	5.25e-09	K14492
Csa6G216940	Peroxidase; contains IPR010255 (Haem peroxidase)	-2.64284	0.00327002	K00430
Csa2G176170	Unknown protein	-2.64326	0.000353204	0
Csa6G294430	Syntaxin-71; contains IPR000727 (Target SNARE coiled-coil domain)	-2.65211	0.00926295	K08506
Csa2G373460	Putative uncharacterized protein OSJNBa0014K08.16; contains IPR012876 (Protein of unknown function DUF1677, plant)	-2.65784	0.0224093	0
Csa3G017150	Unknown protein	-2.66755	0.000586467	0
Csa1G467100	Agamous MADS-box transcription factor; contains IPR002100 (Transcription factor, MADS-box), IPR002487 (Transcription factor, K-box)	-2.67885	0.0348773	K09264
Csa2G423560	Zinc finger protein CONSTANS-like protein; contains IPR000315 (Zinc finger, B-box)	-2.68526	0.0153823	0
Csa3G852610	Cytochrome P450, putative; contains IPR001128 (Cytochrome P450)	-2.68681	7.97e-05	K23136
Csa6G014830	Abscisic acid stress ripening protein; contains IPR003496 (ABA/WDS induced protein)	-2.69712	0.0232754	0
Csa7G221360	NAD(P)H-quinone oxidoreductase subunit M; contains IPR018922 (NAD(P)H-quinone oxidoreductase subunit M)	-2.69764	0.00875196	0
Csa1G065400	Cysteine-rich repeat secretory protein; contains IPR002902 (Gnk2-homologous domain)	-2.69893	3.99e-05	0
Csa1G612860	Beta-glucosidase; contains IPR001360 (Glycoside hydrolase, family 1), IPR017853 (Glycoside hydrolase, superfamily)	-2.70076	0.0066444	K01188
Csa3G402970	Beta-glucosidase, putative; contains IPR001360 (Glycoside hydrolase, family 1), IPR017853 (Glycoside hydrolase, superfamily)	-2.70762	0.000125326	K01188
Csa6G404120	Probable peptide/nitrate transporter; contains IPR000109 (Proton-dependent oligopeptide transporter family), IPR016196 (Major facilitator superfamily domain, general substrate transporter)	-2.71505	0.00348738	0
Csa6G513750	Arabidopsis thaliana genomic DNA, chromosome 5, P1 clone:MOK16; contains IPR007608 (Senescence regulator)	-2.71899	1.89e-07	0
Csa1G004040	Cytochrome P450, putative; contains IPR001128 (Cytochrome P450)	-2.72338	0.00325147	K00512
Csa1G071150	Serine/threonine-protein kinase; contains IPR000858 (S-locus glycoprotein), IPR001480 (Bulb-type lectin domain), IPR003609 (Apple-like), IPR011009 (Protein kinase-like domain), IPR013320 (Concanavalin A-like lectin/glucanase, subgroup)	-2.72578	0.000712745	0
Csa1G269860	Unknown protein	-2.74519	1.44e-06	0
Csa2G005360	Glucan endo-1,3-beta-glucosidase, putative; contains IPR000490 (Glycoside hydrolase, family 17), IPR012946 (X8), IPR017853 (Glycoside hydrolase, superfamily)	-2.75807	0.000209144	0
Csa3G219180	rRNA N-glycosidase; contains IPR000772 (Ricin B lectin domain)	-2.76768	0.0275292	0
Csa1G152500	CBS domain-containing protein-like; contains IPR000644 (Cystathionine beta-synthase, core)	-2.78829	1.22e-05	0
Csa6G408160	Unknown protein	-2.78941	0.00220217	0
Csa6G108590	Zinc ion binding protein	-2.79205	3.8e-05	0
Csa5G157270	Unknown protein	-2.80615	0.00069658	0
Csa1G654920	Serine carboxypeptidase, putative; contains IPR001563 (Peptidase S10, serine carboxypeptidase)	-2.80677	0.00564094	K16296
Csa6G518000	Auxin-repressed protein; contains IPR008406 (Dormancyauxin associated)	-2.81261	0.00014071	0
Csa3G133930	Myosin XI, putative; contains IPR001609 (Myosin head, motor domain), IPR004009 (Myosin, N-terminal, SH3-like), IPR027417 (P-loop containing nucleoside triphosphate hydrolase)	-2.81802	0.0130353	K10357
Csa2G264570	Chaperone protein dnaj 11; contains IPR001623 (DnaJ domain)	-2.83312	0.00465595	0
Csa3G219190	Major latex-like protein 1; contains IPR000916 (Bet v I domain), IPR023393 (START-like domain)	-2.83871	0.000587374	0
Csa2G055040	Choline dehydrogenase; contains IPR012132 (Glucose-methanol-choline oxidoreductase)	-2.8433	0.0053901	K08248
Csa4G001560	Anthranilate N-benzoyltransferase protein, putative; contains IPR003480 (Transferase), IPR023213 (Chloramphenicol acetyltransferase-like domain)	-2.8469	0.000188021	0
Csa6G516550	Cysteine-rich receptor-like protein kinase	-2.84748	0.0171869	0
Csa6G127460	Plant-specific domain TIGR01615 family protein; contains IPR006502 (Protein of unknown function DUF506, plant)	-2.85567	0.0165364	0
Csa6G011040	Auxin transporter-like protein; contains IPR013057 (Amino acid transporter, transmembrane)	-2.85836	2.07e-06	K13946
Csa4G056540	Unknown protein	-2.85965	9e-06	0
Csa3G734150	Laccase; contains IPR017761 (Laccase)	-2.86239	0.00129742	K05909
Csa2G239390	Cysteine/Histidine-rich C1 domain family protein; contains IPR002219 (Protein kinase C-like, phorbol ester/diacylglycerol binding), IPR004146 (DC1), IPR011424 (C1-like)	-2.86436	3.69e-05	0
Csa3G816030	MYB transcription factor; contains IPR009057 (Homeodomain-like)	-2.87703	0.000406491	K09422
Csa5G485690	Unknown protein	-2.8789	1.09e-06	0
Csa6G504520	BZIP transcription factor; contains IPR004827 (Basic-leucine zipper domain)	-2.88203	0.00753819	0
Csa6G094680	Proton pump interactor	-2.88441	0.0209352	0
Csa1G042340	Transcription factor; contains IPR011598 (Myc-type, basic helix-loop-helix (bHLH) domain)	-2.88697	0.00955614	0
Csa1G448920	Potassium channel; contains IPR003938 (Potassium channel, voltage-dependent, EAG/ELK/ERG)	-2.89498	0.0454034	K21867
Csa2G258630	Auxin-induced protein 6B; contains IPR003676 (Auxin responsive SAUR protein)	-2.90884	0.0335245	K14488
Csa3G205290	Unknown protein	-2.94138	0.0213373	0
Csa2G407830	Unknown protein	-2.94254	0.00399325	0
Csa2G360680	Serpin; contains IPR000215 (Serpin family), IPR023795 (Protease inhibitor I4, serpin, conserved site), IPR023796 (Serpin domain)	-2.94691	0.0352891	0
Csa3G730200	Aminotransferase like protein; contains IPR005814 (Aminotransferase class-III), IPR015424 (Pyridoxal phosphate-dependent transferase)	-2.95264	0.000233169	K00827
Csa1G231030	Unknown protein	-2.96277	2.4e-05	0
Csa1G150990	Unknown protein	-2.97025	0.0363376	0
Csa1G575060	Emb|CAB83157.1	-2.9723	0.000179757	0
Csa4G011740	Calcium dependent protein kinase 24; contains IPR011009 (Protein kinase-like domain), IPR011992 (EF-hand-like domain)	-2.97248	1.11e-07	K13412
Csa1G642550	Jasmonate-induced protein	-2.98702	0.0420859	0
Csa2G247060	Transcription factor RADIALIS; contains IPR009057 (Homeodomain-like)	-3.01506	0.0004812	0
Csa2G380610	UPF0481 protein; contains IPR004158 (Protein of unknown function DUF247, plant)	-3.01988	0.00048133	0
Csa1G015860	Oleosin, putative; contains IPR000136 (Oleosin)	-3.03258	0.00260096	0
Csa3G902960	Zinc finger protein LSD1; contains IPR005735 (Zinc finger, LSD1-type)	-3.04114	5.67e-08	0
Csa6G454380	Plant-specific domain TIGR01568 family protein; contains IPR006458 (Ovate protein family, C-terminal)	-3.06045	0.00050847	0
Csa3G903530	Putative cytochrome P450; contains IPR001128 (Cytochrome P450)	-3.06329	0.00730504	K04123
Csa2G352410	Putative MYB transcription factor; contains IPR009057 (Homeodomain-like)	-3.08014	0.000205132	K09422
Csa4G051480	Putative uncharacterized protein P0483F08.20	-3.08411	0.000638883	0
Csa6G148240	Unknown protein	-3.09953	0.0418574	0
Csa3G021150	14 kDa proline-rich protein DC2.15, putative; contains IPR016140 (Bifunctional inhibitor/plant lipid transfer protein/seed storage helical domain)	-3.10998	0.0147538	0
Csa2G368260	Gibberellin-regulated protein; contains IPR003854 (Gibberellin regulated protein)	-3.11481	0.000139817	0
Csa1G077150	Transcription factor TCP4; contains IPR005333 (Transcription factor, TCP)	-3.11811	0.00712322	0
Csa4G246410	Alcohol oxidase	-3.11959	0.0407262	0
Csa6G298990	Unknown protein	-3.12003	0.0245325	0
Csa4G246400	Long chain fatty alcohol oxidase; contains IPR000172 (Glucose-methanol-choline oxidoreductase, N-terminal)	-3.12006	0.0218534	K17756
Csa6G452050	GDSL esterase/lipase; contains IPR001087 (Lipase, GDSL)	-3.14137	0.0228355	0
Csa2G439180	Receptor-like protein kinase; contains IPR008985 (Concanavalin A-like lectin/glucanases superfamily), IPR011009 (Protein kinase-like domain)	-3.14816	0.000129743	0
Csa2G012700	Unknown protein	-3.18097	0.00863486	0
Csa7G074970	Methylesterase	-3.18325	0.00468552	0
Csa1G422480	Xyloglucan endotransglucosylase/hydrolase 2; contains IPR008264 (Beta-glucanase), IPR008985 (Concanavalin A-like lectin/glucanases superfamily), IPR016455 (Xyloglucan endotransglucosylase/hydrolase)	-3.19142	2.12e-05	K14504
Csa5G623650	Repetitive proline-rich cell wall protein	-3.1917	0.0485342	K17098
Csa6G509020	Chitinase; contains IPR016283 (Glycoside hydrolase, family 19), IPR023346 (Lysozyme-like domain)	-3.21592	0.000172178	K20547
Csa5G157290	Cytochrome P450; contains IPR001128 (Cytochrome P450)	-3.22166	6.22e-05	0
Csa4G296210	Cyclin d, putative; contains IPR013763 (Cyclin-like)	-3.22848	0.00251249	K18813
Csa2G247590	Transcription factor	-3.23085	3.27e-05	0
Csa6G012240	LOB domain-containing protein, putative; contains IPR004883 (Lateral organ boundaries, LOB)	-3.24116	0.000701076	0
Csa1G476010	Metal ion binding protein; contains IPR006121 (Heavy metal-associated domain, HMA)	-3.24228	0.0012642	0
Csa3G127760	CER1 protein, putative, expressed; contains IPR006694 (Fatty acid hydroxylase), IPR021940 (Uncharacterised domain Wax2, C-terminal)	-3.25507	0.0484407	K15404
Csa2G363550	Unknown protein	-3.26253	0.0107132	0
Csa5G589920	Cytochrome P450; contains IPR001128 (Cytochrome P450)	-3.28805	2.5e-06	0
Csa1G039270	TCP transcription factor 6; contains IPR005333 (Transcription factor, TCP)	-3.29054	0.0325115	0
Csa3G331340	Major latex-like protein 1; contains IPR000916 (Bet v I domain), IPR023393 (START-like domain)	-3.3023	2.86e-07	0
Csa5G468980	Putative quinone oxidoreductase; contains IPR002085 (Alcohol dehydrogenase superfamily, zinc-type), IPR016040 (NAD(P)-binding domain), IPR020843 (Polyketide synthase, enoylreductase)	-3.30672	0.000874951	0
Csa5G600940	DNA-directed RNA polymerase II, subunit n, putative; contains IPR000268 (DNA-directed RNA polymerase, subunit N/Rpb10), IPR009057 (Homeodomain-like), IPR023580 (RNA polymerase subunit RPB10)	-3.3366	0.0315508	K03007
Csa6G106810	Aluminum-activated malate transporter-like; contains IPR020966 (Aluminum-activated malate transporter)	-3.33764	0.0137646	0
Csa2G173020	Unknown protein	-3.36017	0.0280737	0
Csa6G011600	Receptor-kinase, putative; contains IPR001611 (Leucine-rich repeat), IPR003591 (Leucine-rich repeat, typical subtype), IPR011009 (Protein kinase-like domain), IPR013210 (Leucine-rich repeat-containing N-terminal, type 2)	-3.36226	0.000124379	0
Csa6G151670	Unknown protein	-3.37678	0.0465274	0
Csa7G414390	Pectinesterase; contains IPR011050 (Pectin lyase fold/virulence factor)	-3.38026	0.00257309	K01051
Csa7G452150	Receptor protein kinase, putative; contains IPR011009 (Protein kinase-like domain)	-3.38397	0.0216074	0
Csa2G247580	Putative hydrolase; contains IPR000073 (Alpha/beta hydrolase fold-1)	-3.41613	0.000226724	0
Csa1G538830	WAT1-related protein; contains IPR000620 (Drug/metabolite transporter)	-3.41812	1.78e-06	0
Csa3G850610	Serine/threonine-protein kinase; contains IPR000858 (S-locus glycoprotein), IPR003609 (Apple-like), IPR011009 (Protein kinase-like domain), IPR013320 (Concanavalin A-like lectin/glucanase, subgroup)	-3.42048	0.0149383	0
Csa2G357220	Glutamate receptor 2.7; contains IPR001320 (Ionotropic glutamate receptor), IPR001638 (Extracellular solute-binding protein, family 3), IPR001828 (Extracellular ligand-binding receptor)	-3.42181	0.014579	0
Csa5G305760	Strictosidine synthase, putative; contains IPR011042 (Six-bladed beta-propeller, TolB-like)	-3.44453	3.26e-06	K21407
Csa1G119390	Unknown protein	-3.44501	0.0114636	0
Csa5G622500	Zinc finger family protein; contains IPR015880 (Zinc finger, C2H2-like)	-3.44835	3.31e-06	0
Csa7G047960	GPI-anchored protein	-3.44962	0.000161729	0
Csa3G748270	Cytochrome P450; contains IPR001128 (Cytochrome P450)	-3.47242	0.000557521	0
Csa4G056000	Hydroxycinnamoyl-CoA transferase 1; contains IPR003480 (Transferase), IPR023213 (Chloramphenicol acetyltransferase-like domain)	-3.48264	0.00255283	0
Csa2G000880	3-hydroxyisobutyrate dehydrogenase, putative; contains IPR008927 (6-phosphogluconate dehydrogenase, C-terminal-like), IPR015815 (Hydroxy monocarboxylic acid anion dehydrogenase, HIBADH-type), IPR016040 (NAD(P)-binding domain)	-3.48695	7.62e-07	K00020
Csa5G021320	Sec14 cytosolic factor; contains IPR001251 (CRAL-TRIO domain), IPR011074 (CRAL/TRIO, N-terminal domain)	-3.48925	2e-06	0
Csa3G563270	Glutaredoxin; contains IPR011905 (Glutaredoxin-like, plant II), IPR012336 (Thioredoxin-like fold)	-3.49802	8.13e-06	K03676
Csa6G497120	Transcription factor bHLH25; contains IPR011598 (Myc-type, basic helix-loop-helix (bHLH) domain)	-3.50189	4.7e-06	0
Csa1G049460	Speckle-type POZ protein; contains IPR000197 (Zinc finger, TAZ-type), IPR011333 (BTB/POZ fold)	-3.51542	4.56e-07	0
Csa7G392940	tRNA dimethylallyltransferase; contains IPR002627 (tRNA isopentenyltransferase), IPR027417 (P-loop containing nucleoside triphosphate hydrolase)	-3.51588	8.37e-09	K10760
Csa6G516540	Cysteine-rich receptor-like protein kinase; contains IPR002902 (Gnk2-homologous domain)	-3.52173	2.75e-06	0
Csa7G432320	Receptor-like protein kinase; contains IPR001611 (Leucine-rich repeat), IPR003591 (Leucine-rich repeat, typical subtype), IPR013210 (Leucine-rich repeat-containing N-terminal, type 2), IPR025875 (Leucine rich repeat 4)	-3.52648	0.00516675	0
Csa1G001440	Unknown protein	-3.54394	0.0302749	0
Csa3G021130	Sesquiterpene synthase; contains IPR008930 (Terpenoid cyclases/protein prenyltransferase alpha-alpha toroid), IPR008949 (Terpenoid synthase)	-3.54971	3.86e-06	K15803
Csa1G657470	Seipin; contains IPR009617 (Adipose-regulatory protein, Seipin)	-3.56053	0.0362162	K19365
Csa1G573650	BZIP transcription factor family protein 6; contains IPR004827 (Basic-leucine zipper domain), IPR020983 (Basic leucine-zipper, C-terminal)	-3.59494	0.000131938	0
Csa6G080330	Probable leucine-rich repeat receptor-like protein kinase; contains IPR001611 (Leucine-rich repeat), IPR003591 (Leucine-rich repeat, typical subtype), IPR013210 (Leucine-rich repeat-containing N-terminal, type 2), IPR025875 (Leucine rich repeat 4)	-3.59623	0.000156284	0
Csa1G268280	Lipocalin protein; contains IPR022271 (Lipocalin, ApoD type)	-3.59737	3.51e-07	K03098
Csa6G107930	Unknown protein	-3.59821	1.71e-05	0
Csa4G416980	MYB transcription factor; contains IPR009057 (Homeodomain-like)	-3.62302	0.000935966	K09422
Csa1G324370	Nitrate transporter; contains IPR000109 (Proton-dependent oligopeptide transporter family), IPR016196 (Major facilitator superfamily domain, general substrate transporter)	-3.62918	4.02e-06	0
Csa3G888570	BURP domain-containing protein; contains IPR004873 (BURP domain)	-3.63982	0.00611794	0
Csa3G128870	Pectinesterase inhibitor, putative; contains IPR006501 (Pectinesterase inhibitor)	-3.65852	0.0478604	0
Csa5G602750	Major latex-like protein; contains IPR000916 (Bet v I domain), IPR023393 (START-like domain), IPR024949 (Bet v I type allergen)	-3.67011	0.000291883	0
Csa5G650560	GDSL esterase/lipase; contains IPR001087 (Lipase, GDSL)	-3.68605	0.000397214	0
Csa4G296860	Unknown protein	-3.68708	0.0355411	0
Csa4G097670	DUF895 domain membrane protein; contains IPR010291 (Ion channel regulatory protein, UNC-93), IPR016196 (Major facilitator superfamily domain, general substrate transporter)	-3.69177	0.00336097	0
Csa1G542490	Phloem protein 2; contains IPR025886 (Phloem protein 2-like)	-3.72471	2.37e-10	0
Csa7G039280	Orcinol O-methyltransferase; contains IPR016461 (Caffeate O-methyltransferase (COMT) family)	-3.7357	1.6e-05	0
Csa1G051720	Bidirectional sugar transporter N3; contains IPR004316 (SWEET sugar transporter)	-3.74974	0.00188322	K15382
Csa2G360060	Carboxylesterase 1; contains IPR013094 (Alpha/beta hydrolase fold-3)	-3.77082	3.86e-06	0
Csa3G064240	Unknown protein	-3.79602	0.000264307	0
Csa5G511840	WAT1-related protein	-3.80298	0.0308865	0
Csa4G280560	Lipid transfer protein-like; contains IPR016140 (Bifunctional inhibitor/plant lipid transfer protein/seed storage helical domain)	-3.80658	0.00100221	0
Csa1G479640	Probable peptide/nitrate transporter; contains IPR000109 (Proton-dependent oligopeptide transporter family), IPR016196 (Major facilitator superfamily domain, general substrate transporter)	-3.81769	1.56e-05	K14638
Csa6G476630	Probable carboxylesterase 15; contains IPR013094 (Alpha/beta hydrolase fold-3)	-3.85697	0.000136213	0
Csa6G075200	Gibberellin 20-oxidase; contains IPR002283 (Isopenicillin N synthase), IPR026992 (Non-haem dioxygenase N-terminal domain), IPR027443 (Isopenicillin N synthase-like)	-3.87367	0.000244893	K05282
Csa4G639800	Cytochrome P450; contains IPR001128 (Cytochrome P450)	-3.87944	0.0192322	K09843
Csa4G038730	Putative receptor protein kinase; contains IPR011009 (Protein kinase-like domain)	-3.93171	0.0327525	0
Csa6G507140	GDSL esterase/lipase; contains IPR001087 (Lipase, GDSL)	-3.96514	2.14e-06	0
Csa6G141350	Arabidopsis thaliana genomic DNA, chromosome 5, P1 clone:MOK16; contains IPR007608 (Senescence regulator)	-3.99953	1.54e-05	0
Csa6G083530	Alpha-toxin; contains IPR005830 (Aerolysin/haemolysin/leukocidin toxin), IPR008998 (Agglutinin), IPR023307 (Aerolysin-like toxin, beta complex domain)	-4.00189	0.0262023	0
Csa5G160210	Protein YABBY; contains IPR006780 (YABBY protein)	-4.03536	0.0309228	0
Csa7G452130	Receptor protein kinase, putative; contains IPR011009 (Protein kinase-like domain)	-4.03574	7.94e-05	0
Csa6G409390	Unknown protein	-4.0783	0.0476882	0
Csa6G151750	Unknown protein	-4.08197	0.0295651	0
Csa1G077160	Unknown protein	-4.09786	0.000485332	0
Csa3G316270	Unknown protein	-4.12421	0.0144412	0
Csa1G062910	Arabidopsis thaliana genomic DNA, chromosome 5, P1 clone:MOK16; contains IPR007608 (Senescence regulator)	-4.14194	3.29e-11	0
Csa2G357850	Probable calcium-binding protein CML18; contains IPR011992 (EF-hand-like domain)	-4.2051	0.0116199	0
Csa7G452140	Receptor-like protein kinase; contains IPR011009 (Protein kinase-like domain), IPR013320 (Concanavalin A-like lectin/glucanase, subgroup), IPR024788 (Malectin-like carbohydrate-binding domain), IPR025875 (Leucine rich repeat 4)	-4.26439	1.28e-05	0
Csa4G639880	Lipase; contains IPR002921 (Lipase, class 3)	-4.28412	0.00015101	0
Csa6G318690	Unknown protein	-4.28421	0.000127323	0
Csa7G394610	Glutaredoxin; contains IPR011905 (Glutaredoxin-like, plant II), IPR012336 (Thioredoxin-like fold)	-4.29114	0.00590399	K03676
Csa7G378520	Auxin-responsive protein; contains IPR003311 (AUX/IAA protein)	-4.35323	1.9e-06	K14484
Csa2G258720	Auxin-induced protein 6B; contains IPR003676 (Auxin responsive SAUR protein)	-4.35424	7.54e-05	K14488
Csa2G439210	Receptor-like protein kinase; contains IPR008985 (Concanavalin A-like lectin/glucanases superfamily), IPR011009 (Protein kinase-like domain)	-4.41117	7.68e-05	0
Csa2G346080	GDSL esterase/lipase; contains IPR001087 (Lipase, GDSL)	-4.46214	0.00332586	0
Csa6G516560	Cysteine-rich receptor-like protein kinase; contains IPR002902 (Gnk2-homologous domain)	-4.51266	0.0184987	0
Csa6G198280	Glutaredoxin family protein; contains IPR011905 (Glutaredoxin-like, plant II), IPR012336 (Thioredoxin-like fold)	-4.56333	2.01e-07	K03676
Csa3G164530	Unknown protein	-4.59623	0.00231096	0
Csa3G171870	Major latex-like protein; contains IPR000916 (Bet v I domain), IPR023393 (START-like domain)	-4.61022	1.81e-05	0
Csa3G131980	Unknown protein	-4.63864	0.00100221	0
Csa3G379740	NAC domain protein,; contains IPR003441 (No apical meristem (NAM) protein)	-4.66799	5.75e-09	0
Csa4G124910	Hd1; contains IPR000315 (Zinc finger, B-box), IPR010402 (CCT domain)	-4.73663	5.55e-09	0
Csa3G135620	Ethylene-responsive transcription factor, putative; contains IPR016177 (DNA-binding, integrase-type)	-4.78408	6.56e-05	0
Csa7G447100	Aquaporin; contains IPR000425 (Major intrinsic protein), IPR023271 (Aquaporin-like)	-4.79582	6.66e-05	K09873
Csa1G479650	Nitrate transporter 1.1; contains IPR000109 (Proton-dependent oligopeptide transporter family), IPR016196 (Major facilitator superfamily domain, general substrate transporter)	-4.81049	0.000212281	K14638
Csa3G874380	Nucleoredoxin, putative; contains IPR012336 (Thioredoxin-like fold)	-4.82297	7.99e-05	K17609
Csa2G258620	Auxin-induced SAUR-like protein; contains IPR003676 (Auxin responsive SAUR protein)	-4.8934	0.00807086	K14488
Csa7G009020	Auxin-induced protein 6B; contains IPR003676 (Auxin responsive SAUR protein)	-4.98437	0.00392442	K14488
Csa1G228960	Proline-rich protein; contains IPR016140 (Bifunctional inhibitor/plant lipid transfer protein/seed storage helical domain)	-5.03766	0.00211064	0
Csa6G084570	Hfr-2-like protein; contains IPR008998 (Agglutinin), IPR023307 (Aerolysin-like toxin, beta complex domain)	-5.04562	0.0205744	0
Csa5G609650	3-ketoacyl-CoA synthase; contains IPR012392 (Very-long-chain 3-ketoacyl-CoA synthase), IPR016039 (Thiolase-like)	-5.09616	2.83e-05	K15397
Csa7G378530	Auxin-responsive protein; contains IPR003311 (AUX/IAA protein)	-5.1048	1.62e-13	K14484
Csa4G083670	Unknown protein	-5.10886	0.000325799	0
Csa3G180440	Terminal flower 1b; contains IPR008914 (Phosphatidylethanolamine-binding protein PEBP)	-5.11762	0.000629547	0
Csa1G071160	Serine/threonine-protein kinase; contains IPR000742 (Epidermal growth factor-like domain), IPR000858 (S-locus glycoprotein), IPR001480 (Bulb-type lectin domain), IPR003609 (Apple-like), IPR011009 (Protein kinase-like domain), IPR013320 (Concanavalin A-like lectin/glucanase, subgroup)	-5.25293	0.00190099	0
Csa4G218340	Unknown protein	-5.35458	0.0071357	0
Csa3G171860	MLP-like protein 28; contains IPR000916 (Bet v I domain), IPR023393 (START-like domain)	-5.35707	0.00672132	0
Csa7G394580	Glutaredoxin; contains IPR011905 (Glutaredoxin-like, plant II), IPR012336 (Thioredoxin-like fold)	-5.38532	2.82e-05	K03676
Csa4G343590	Cytokinin oxidase/dehydrogenase 1; contains IPR016164 (FAD-linked oxidase-like, C-terminal), IPR016166 (FAD-binding, type 2), IPR016170 (Vanillyl-alcohol oxidase/Cytokinin dehydrogenase C-terminal domain)	-5.4242	3.72e-06	K00279
Csa7G091220	Long-chain-alcohol O-fatty-acyltransferase family protein	-5.49201	0.0232448	0
Csa3G298050	Unknown protein	-5.51579	0.0484639	0
Csa1G230010	Unknown protein	-5.56142	0.00240347	0
Csa2G361710	Transcription factor RADIALIS; contains IPR009057 (Homeodomain-like)	-5.57353	1.71e-08	0
Csa3G064230	Unknown protein	-5.70152	5.01e-10	0
Csa1G325370	Similarity to DNA helicase; contains IPR027417 (P-loop containing nucleoside triphosphate hydrolase)	-5.70979	0.032169	K10706
Csa4G646350	17.7 kDa heat shock protein; contains IPR008978 (HSP20-like chaperone)	-5.89796	2.89e-07	K13993
Csa7G452290	GDSL esterase/lipase; contains IPR001087 (Lipase, GDSL)	-5.95427	3.7e-15	0
Csa7G073420	Leucine-rich repeat receptor-like serine/threonine-protein kinase	-5.96323	0.0145658	0
Csa1G569400	Dormancy/auxin associated protein; contains IPR008406 (Dormancyauxin associated)	-6.19482	9.45e-13	0
Csa6G194680	SRC2; contains IPR008973 (C2 calcium/lipid-binding domain, CaLB)	-6.20475	0.0229575	0
Csa3G857080	MYB transcription factor; contains IPR009057 (Homeodomain-like)	-6.20535	2.41e-07	0
Csa2G172470	Cyclopropane-fatty-acyl-phospholipid synthase; contains IPR003333 (Mycolic acid cyclopropane synthase)	-6.30996	0.0130132	K00574
Csa5G650570	GDSL esterase/lipase; contains IPR001087 (Lipase, GDSL)	-6.33555	0.000224727	0
Csa5G266880	Major latex-like protein; contains IPR000916 (Bet v I domain), IPR023393 (START-like domain)	-6.94029	0.000431475	0
Csa7G336480	Unknown protein	-7.12207	0.000155807	0
Csa6G487530	Cytochrome P450; contains IPR001128 (Cytochrome P450)	-7.31726	9.13e-08	0
Csa4G646340	17.5 kDa class II heat shock protein; contains IPR008978 (HSP20-like chaperone)	-8.53632	0.00142864	K13993
Csa7G037590	Unknown protein	-8.85902	6.52e-14

## Sheet: S5-go enrichment
Table S5. Gene ontology (GO) terms that were significantly enriched in the up- and the down-regulated sets of DEGs in the collar region of cucumber plants inoculated with Pythium spinosum Vs. un-infected plants as control.
*GO terms are ranked in ascending order of their P value.
DOWN-377
Gene Ontology term-Process
ID	Description	Adjusted P value
GO:0009405	pathogenesis	0.0059
GO:0055114	oxidation-reduction process	0.04504
Gene Ontology term-Function
ID	Description	Adjusted P value
GO:0005506	iron ion binding	4.49e-05
GO:0020037	heme binding	0.00011
GO:0046906	tetrapyrrole binding	0.0004
GO:0016491	oxidoreductase activity	0.0006
GO:0016705	oxidoreductase activity, acting on paired donors, with incorporation or reduction of molecular oxygen	0.00186
GO:0004497	monooxygenase activity	0.00277
Gene Ontology term-Component
ID	Description	Adjusted P value
GO:0005951	carbamoyl-phosphate synthase complex	0.03591
UP-657
Gene Ontology term-Process
ID	Description	Adjusted P value
GO:0016491	oxidoreductase activity	5e-18
GO:0055114	oxidation-reduction process	6.75e-15
GO:0016705	oxidoreductase activity, acting on paired donors, with incorporation or reduction of molecular oxygen	1.34e-12
GO:0016684	oxidoreductase activity, acting on peroxide as acceptor	9.31e-12
GO:0004601	peroxidase activity	9.31e-12
GO:0042744	hydrogen peroxide catabolic process	1.03e-11
GO:0016209	antioxidant activity	6.9e-11
GO:0042743	hydrogen peroxide metabolic process	1.41e-10
GO:0009699	phenylpropanoid biosynthetic process	3.24e-10
GO:0072593	reactive oxygen species metabolic process	3.97e-10
GO:0009800	cinnamic acid biosynthetic process	1.21e-09
GO:0009803	cinnamic acid metabolic process	1.21e-09
GO:0010466	negative regulation of peptidase activity	1.29e-09
GO:0052547	regulation of peptidase activity	1.29e-09
GO:0009821	alkaloid biosynthetic process	1.83e-09
GO:1902221	erythrose 4-phosphate/phosphoenolpyruvate family amino acid metabolic process	1.88e-09
GO:0006558	L-phenylalanine metabolic process	1.88e-09
GO:0045861	negative regulation of proteolysis	2.04e-09
GO:1902222	erythrose 4-phosphate/phosphoenolpyruvate family amino acid catabolic process	2.87e-09
GO:0006559	L-phenylalanine catabolic process	2.87e-09
GO:0051346	negative regulation of hydrolase activity	4.82e-09
GO:0030162	regulation of proteolysis	1.07e-08
GO:0009698	phenylpropanoid metabolic process	1.79e-08
GO:0010951	negative regulation of endopeptidase activity	1.84e-08
GO:0052548	regulation of endopeptidase activity	1.84e-08
GO:0051213	dioxygenase activity	1.9e-08
GO:0009820	alkaloid metabolic process	9.14e-08
GO:0044550	secondary metabolite biosynthetic process	2.16e-07
GO:0009074	aromatic amino acid family catabolic process	3.69e-07
GO:0006570	tyrosine metabolic process	9.95e-06
GO:0006979	response to oxidative stress	2.01e-05
GO:1900674	olefin biosynthetic process	5.35e-05
GO:0009072	aromatic amino acid family metabolic process	5.37e-05
GO:0044710	single-organism metabolic process	0.0001
GO:0032269	negative regulation of cellular protein metabolic process	0.00015
GO:0051248	negative regulation of protein metabolic process	0.00015
GO:0019748	secondary metabolic process	0.0002
GO:0044248	cellular catabolic process	0.00025
GO:1900673	olefin metabolic process	0.00043
GO:0072330	monocarboxylic acid biosynthetic process	0.00052
GO:0016706	oxidoreductase activity, acting on paired donors, with incorporation or reduction of molecular oxygen, 2-oxoglutarate as one donor, and incorporation of one atom each of oxygen into both donors	0.00059
GO:0051336	regulation of hydrolase activity	0.00074
GO:0043086	negative regulation of catalytic activity	0.00149
GO:0044092	negative regulation of molecular function	0.00201
GO:0042537	benzene-containing compound metabolic process	0.01114
GO:0009811	stilbene biosynthetic process	0.02524
GO:0009810	stilbene metabolic process	0.02524
GO:0009611	response to wounding	0.03154
GO:0009809	lignin biosynthetic process	0.03242
GO:0016701	oxidoreductase activity, acting on single donors with incorporation of molecular oxygen	0.03812
Gene Ontology term-Function
ID	Description	Adjusted P value
GO:0020037	heme binding	2.31e-20
GO:0046906	tetrapyrrole binding	8.88e-19
GO:0005506	iron ion binding	8.42e-11
GO:0045548	phenylalanine ammonia-lyase activity	5.11e-10
GO:0030414	peptidase inhibitor activity	5.44e-10
GO:0061134	peptidase regulator activity	5.44e-10
GO:0016841	ammonia-lyase activity	2.05e-09
GO:0004866	endopeptidase inhibitor activity	7.74e-09
GO:0061135	endopeptidase regulator activity	7.74e-09
GO:0004497	monooxygenase activity	9.24e-09
GO:0016829	lyase activity	5.45e-08
GO:0016840	carbon-nitrogen lyase activity	6.54e-07
GO:0046872	metal ion binding	1e-06
GO:0043169	cation binding	1.44e-06
GO:0003824	catalytic activity	3.87e-06
GO:0016846	carbon-sulfur lyase activity	6.75e-05
GO:0004867	serine-type endopeptidase inhibitor activity	8.28e-05
GO:0004857	enzyme inhibitor activity	0.00012
GO:0030145	manganese ion binding	0.00012
GO:0045735	nutrient reservoir activity	0.00041
GO:0043167	ion binding	0.01211
GO:0004462	lactoylglutathione lyase activity	0.02838
Gene Ontology term-Component
ID	Description	Adjusted P value
GO:0005576	extracellular region	5.19e-16
GO:0005667	transcription factor complex	0.04509

## Sheet: S6-DEGs CG Vs. C
Table S6. List of differentially expressed genes (DEGs) in cucumber collar region inoculated with CGMMV Vs. uninfected plants as control.
*Genes are ranked in descending alphabetic orfder and their log2-fold change and Padj values are presented for each day.
Cucumber collar region			Day 1		Day 2		Day 3		Day 6		Day 13
Transcript ID	Gene description	KEGG No.	2 < Log2 Fold Change < -2	Padj < 0.05	2 < Log2 Fold Change < -2	Padj < 0.05	2 < Log2 Fold Change < -2	Padj < 0.05	2 < Log2 Fold Change < -2	Padj < 0.05	2 < Log2 Fold Change < -2	Padj < 0.05
Csa2G299920	(R)-limonene synthase, putative; contains IPR008930 (Terpenoid cyclases/protein prenyltransferase alpha-alpha toroid), IPR008949 (Terpenoid synthase)	K07385	0.204075	1	0.19118	1	0.217505	1	-0.39395	0.956885	-2.64512	0.015372
Csa6G504440	26S protease regulatory subunit 4; contains IPR025753 (AAA-type ATPase, N-terminal domain), IPR027417 (P-loop containing nucleoside triphosphate hydrolase)	K08900	-0.00613885	1	-0.949537	1	-0.105495	1	-0.945092	0.921947	4.65958	0.00167516
Csa7G430250	4-coumarate:CoA ligase; contains IPR000873 (AMP-dependent synthetase/ligase), IPR025110 (Domain of unknown function DUF4009)	K01904	0.121733	1	-1.03683	1	0.552188	1	-1.2537	0.861265	3.85938	0.0281039
Csa1G045660	AAA-ATPase 1-like protein; contains IPR025753 (AAA-type ATPase, N-terminal domain), IPR027417 (P-loop containing nucleoside triphosphate hydrolase)	K08900	-0.760833	1	0.713107	1	-0.228664	1	-0.285523	0.986956	3.20412	0.0146663
Csa3G731120	ALC-interacting protein 1	0	-0.2818	1	-0.275824	1	0.267583	1	-0.33244	0.957527	2.46312	0.00441904
Csa4G015100	Aldo/keto reductase, putative; contains IPR001395 (Aldo/keto reductase), IPR023210 (NADP-dependent oxidoreductase domain)	0	-0.64919	1	-3.50242	0.0174612	-0.686023	1	0.68611	0.913726	2.52529	0.0592047
Csa1G630860	Aluminum-activated malate transporter; contains IPR020966 (Aluminum-activated malate transporter)	0	-0.284542	1	0.355764	1	0.590364	1	0.127422	0.991646	2.10443	0.0495086
Csa6G504450	ATP-dependent zinc metalloprotease FtsH 2; contains IPR025753 (AAA-type ATPase, N-terminal domain), IPR027417 (P-loop containing nucleoside triphosphate hydrolase)	K08900	-0.869225	1	-0.36955	1	-0.130003	1	-0.768119	0.913726	2.30876	0.0496542
Csa6G504460	ATP-dependent zinc metalloprotease FtsH 2; contains IPR025753 (AAA-type ATPase, N-terminal domain), IPR027417 (P-loop containing nucleoside triphosphate hydrolase)	K08900	0.0537629	1	-0.0941331	1	-0.0194548	1	0.40304	0.925898	2.52991	0.00015582
Csa6G504490	ATP-dependent zinc metalloprotease FtsH 2; contains IPR025753 (AAA-type ATPase, N-terminal domain), IPR027417 (P-loop containing nucleoside triphosphate hydrolase)	K08900	0.310194	1	0.206191	1	0.0675925	1	0.178331	0.987318	2.94556	0.000288967
Csa7G041870	Auxin induced-like protein; contains IPR004877 (Cytochrome b561, eukaryote), IPR005018 (DOMON domain), IPR017214 (Uncharacterised conserved protein UCP037471)	0	0.102706	1	-0.977645	1	0.387393	1	-0.761639	0.867096	2.65252	0.00976842
Csa7G432470	Blue copper protein, putative; contains IPR008972 (Cupredoxin)	0	0.342257	1	-0.953881	1	0.786464	1	-0.0582941	0.997489	2.52542	0.038466
Csa7G432480	Blue copper protein, putative; contains IPR008972 (Cupredoxin)	0	-1.53737	1	-0.329	1	0.746494	1	-3.85573	0.572072	4.19229	0.0103999
Csa7G043050	C4-dicarboxylate transporter/malic acid transport family protein; contains IPR004695 (C4-dicarboxylate transporter/malic acid transport protein)	0	-0.468532	1	-1.59295	1	0.166166	1	-1.07166	0.914683	6.55836	0.0430308
Csa1G589650	Calmodulin binding protein, putative; contains IPR000048 (IQ motif, EF-hand binding site)	0	0.856868	1	-0.440641	1	0.277727	1	0.0108198	1	3.18682	0.015372
Csa1G033260	Calmodulin; contains IPR011992 (EF-hand-like domain)	0	0.81004	1	1.09502	1	-0.275354	1	-0.0261462	1	4.33039	0.0262264
Csa5G636620	Calmodulin-like protein; contains IPR011992 (EF-hand-like domain)	K02183	0.510121	1	-0.833326	1	0.0935177	1	-0.078876	0.99485	2.99408	0.00974995
Csa2G416170	Cellulose synthase-like protein; contains IPR005150 (Cellulose synthase)	0	0.185015	1	-0.0885735	1	0.642959	1	0.92999	0.934825	4.7087	0.0146663
Csa2G416190	Cellulose synthase-like protein; contains IPR005150 (Cellulose synthase)	0	0.238106	1	-0.20931	1	0.254532	1	1.17305	0.474678	2.79597	1.24825e-05
Csa3G716870	Cinnamoyl-CoA reductase 4; contains IPR001509 (NAD-dependent epimerase/dehydratase), IPR016040 (NAD(P)-binding domain)	K09753	0.0981541	1	-0.590422	1	0.0931252	1	-0.0858439	0.993777	2.43321	0.0289246
Csa5G524780	Cinnamoyl-CoA reductase; contains IPR016040 (NAD(P)-binding domain)	0	0.790879	1	-0.873653	1	0.348087	1	-0.256572	0.986956	2.93264	0.015372
Csa3G606620	Cyclic nucleotide-gated ion channel, putative	K05391	0.555067	1	-1.68721	1	-0.139391	1	0.0698197	0.997489	3.07679	0.0251361
Csa1G064820	Cysteine-rich receptor-like protein kinase; contains IPR002902 (Gnk2-homologous domain), IPR011009 (Protein kinase-like domain), IPR013320 (Concanavalin A-like lectin/glucanase, subgroup)	0	-0.0695723	1	-0.422335	1	0.0775405	1	-0.80003	0.83321	2.50747	0.00441904
Csa1G065930	Cysteine-rich receptor-like protein kinase; contains IPR002902 (Gnk2-homologous domain), IPR011009 (Protein kinase-like domain), IPR013320 (Concanavalin A-like lectin/glucanase, subgroup)	K04733	-0.565328	1	-1.37326	1	0.508042	1	-0.430575	0.954013	3.81305	5.73931e-05
Csa1G065920	Cysteine-rich receptor-like protein kinase; contains IPR002902 (Gnk2-homologous domain), IPR013320 (Concanavalin A-like lectin/glucanase, subgroup)	0	-0.680766	1	-1.22402	1	-0.0543348	1	-0.834415	0.84841	2.97363	0.00380773
Csa1G064850	Cysteine-rich repeat secretory protein; contains IPR002902 (Gnk2-homologous domain)	0	0.458376	1	-0.16119	1	0.587056	1	-0.540406	0.970137	4.33885	0.00405602
CsaUNG024840	Cytochrome c biogenesis FC	0	-0.0957019	1	0.415775	1	0.400485	1	2.50395	0.0247849	0.075717	0.961677
Csa1G595860	Cytochrome P450, putative; contains IPR001128 (Cytochrome P450)	0	0.0554995	1	-1.54257	1	-0.385342	1	-0.382761	0.980126	5.42604	4.04208e-05
Csa7G198310	Cytochrome P450, putative; contains IPR001128 (Cytochrome P450)	0	-0.227797	1	-0.831194	1	0.289602	1	-0.209614	0.987152	2.72793	0.00456899
Csa3G643770	Cytochrome P450; contains IPR001128 (Cytochrome P450)	0	0.295937	1	-0.373111	1	0.139885	1	-0.121414	0.991646	2.27066	0.0187676
Csa4G621720	Cytochrome P450; contains IPR001128 (Cytochrome P450)	0	0.34073	1	-0.0728979	1	-0.278861	1	-0.279103	0.987152	3.6746	0.00456152
Csa5G606840	Cytochrome P450; contains IPR001128 (Cytochrome P450)	K15639	0.709499	1	-1.53189	1	1.1439	1	-1.65906	0.78973	3.98685	0.0253832
Csa3G851940	Defensin; contains IPR008176 (Gamma thionin)	0	-1.75061	1	-2.2471	1	0.210572	1	-2.43191	0.56861	4.015	0.0453602
Csa5G495950	Elongation factor 1-alpha; contains IPR000795 (Elongation factor, GTP-binding domain), IPR009000 (Translation elongation/initiation factor/Ribosomal, beta-barrel), IPR009001 (Translation elongation factor EF1A/initiation factor IF2gamma, C-terminal), IPR027417 (P-loop containing nucleoside triphosphate hydrolase)	K03231	-0.155326	1	-0.644602	1	-0.0555485	1	-0.398845	0.947185	2.89866	0.00108351
Csa2G177220	Ethylene-responsive transcription factor, putative; contains IPR016177 (DNA-binding, integrase-type)	0	-0.446337	1	-1.02916	1	0.950561	1	1.34792	0.939906	6.42604	0.0184989
Csa7G019330	Expansin-like 1 protein; contains IPR007118 (Expansin/Lol pI), IPR014733 (Barwin-like endoglucanase)	0	0	1	-15.2896	0.0208639	-16.3452	0.00327544	0	1	-18.7844	2.57733e-06
Csa3G646530	GDSL esterase/lipase; contains IPR001087 (Lipase, GDSL)	0	0.0471745	1	-0.43545	1	0.653021	1	1.16932	0.799009	2.75664	0.0487754
Csa4G628850	Glutamate receptor 1.2; contains IPR001320 (Ionotropic glutamate receptor), IPR001638 (Extracellular solute-binding protein, family 3), IPR001828 (Extracellular ligand-binding receptor)	K05387	1.71076	1	-1.60919	1	-0.650519	1	-2.41502	0.808935	5.00036	0.0262264
Csa3G133370	Glutathione S-transferase; contains IPR010987 (Glutathione S-transferase, C-terminal-like), IPR012336 (Thioredoxin-like fold)	K00799	-0.0476606	1	-2.49968	0.908915	0.187536	1	-0.187784	0.989977	3.31837	0.00469495
Csa4G304760	Glutathione S-transferase; contains IPR010987 (Glutathione S-transferase, C-terminal-like), IPR012336 (Thioredoxin-like fold)	K00799	0.25496	1	-0.705665	1	0.216973	1	0.685331	0.934825	3.9175	0.015372
Csa4G303170	Glutathione transferase; contains IPR010987 (Glutathione S-transferase, C-terminal-like), IPR012336 (Thioredoxin-like fold)	K00799	-0.706603	1	-0.15448	1	0.778414	1	-1.14838	0.685203	2.30324	0.015372
Csa6G517310	Heat stress transcription factor A-2c; contains IPR011991 (Winged helix-turn-helix DNA-binding domain)	K09419	1.59931	1	-0.18679	1	-0.162948	1	-0.96971	0.913726	3.47204	0.04559
Csa5G152240	Heavy-metal-associated domain-containing protein; contains IPR006121 (Heavy metal-associated domain, HMA)	0	0.590166	1	0.407807	1	0.0567882	1	-0.422263	0.954776	3.81257	6.41845e-05
Csa5G152250	Heavy-metal-associated domain-containing protein; contains IPR006121 (Heavy metal-associated domain, HMA)	0	0.528411	1	-0.322343	1	0.245434	1	0.195822	0.988263	4.64892	2.8833e-07
Csa6G147620	Heavy-metal-associated domain-containing protein; contains IPR006121 (Heavy metal-associated domain, HMA)	0	0.0763523	1	0.649258	1	0.11136	1	-0.898061	0.827943	2.40128	0.0420579
Csa6G084570	Hfr-2-like protein; contains IPR008998 (Agglutinin), IPR023307 (Aerolysin-like toxin, beta complex domain)	0	-41.6889	1.39003e-52	-1.97831	1	39.3505	2.60186e-36	-41.6547	1.36684e-53	12.7203	0.000647411
Csa2G094380	Interferon-induced GTP-binding protein mx, putative; contains IPR000375 (Dynamin central domain), IPR001401 (Dynamin, GTPase domain), IPR020850 (GTPase effector domain, GED), IPR022812 (Dynamin), IPR027417 (P-loop containing nucleoside triphosphate hydrolase)	0	0.281955	1	1.21607	1	0.80828	1	0.187564	0.988263	3.06528	0.00209557
Csa3G271380	IST1-like protein; contains IPR005061 (Domain of unknown function DUF292, eukaryotic)	K19476	1.36588	1	-1.54946	1	0.867117	1	0.326642	0.987152	4.25202	0.00537149
Csa1G614640	JHL23C09.7 protein	0	0.489986	1	-0.447464	1	0.946572	1	-0.654135	0.935575	5.98528	5.93687e-08
Csa1G574950	Leucine-rich repeat receptor-like protein kinase; contains IPR001611 (Leucine-rich repeat)	0	-0.30641	1	-0.572262	1	0.2936	1	-0.0778731	0.993723	2.17724	0.018793
Csa2G023920	Lipoxygenase; contains IPR008976 (Lipase/lipooxygenase, PLAT/LH2)	0	-0.961228	1	0.585861	1	1.10465	1	-2.75819	0.0328829	-1.61881	0.219454
Csa2G404730	LL-diaminopimelate aminotransferase; contains IPR015424 (Pyridoxal phosphate-dependent transferase), IPR019942 (Diaminopimelate aminotransferase, DapL, plant/Chlamydia-type)	K10206	-0.0902419	1	-0.19297	1	-0.889134	1	-0.724314	0.917316	3.28524	0.0021355
Csa3G171870	Major latex-like protein; contains IPR000916 (Bet v I domain), IPR023393 (START-like domain)	0	0.68301	1	-5.24954	0.0174612	-1.88786	1	-0.410878	0.987318	0.993452	0.704346
Csa5G140450	Metal ion binding protein; contains IPR006121 (Heavy metal-associated domain, HMA)	0	0.222869	1	-0.639639	1	0.0402748	1	-0.430056	0.935848	4.02775	2.55274e-08
Csa2G055570	Metallocarboxypeptidase inhibitor	0	0.333556	1	-0.303444	1	-0.323114	1	2.42063	0.0457729	-1.24996	0.318672
Csa6G490060	Methylesterase	0	-19.057	0.00384985	0	1	0	1	-15.0825	0.0805915	-0.0292292	1
Csa2G022250	Microtubule binding protein	K18636	-0.372867	1	0.776615	1	0.00800197	1	-1.61063	0.663896	3.08523	0.0178153
Csa3G769610	Multidrug resistance protein ABC transporter family; contains IPR011527 (ABC transporter, transmembrane domain, type 1), IPR027417 (P-loop containing nucleoside triphosphate hydrolase)	0	0.717948	1	-0.304905	1	-0.00329052	1	0.262895	0.970938	3.67096	2.55274e-08
Csa5G212610	Multiple inositol polyphosphate phosphatase 1, putative; contains IPR000560 (Histidine phosphatase superfamily, clade-2)	0	-0.0612209	1	-1.73423	1	-0.426965	1	-2.43393	0.417034	3.82339	0.0341297
Csa7G020910	NAC domain protein,; contains IPR003441 (No apical meristem (NAM) protein)	0	-0.422452	1	-0.399979	1	0.260038	1	-0.073387	0.99485	3.84459	7.07077e-05
Csa6G518170	NAC domain-containing protein 21/22, putative; contains IPR003441 (No apical meristem (NAM) protein)	0	-0.165678	1	-0.979039	1	0.288079	1	0.603429	0.935081	2.86475	0.015372
Csa3G146510	N-acetyltransferase, putative; contains IPR016181 (Acyl-CoA N-acyltransferase)	0	0.412849	1	-0.402871	1	-0.170329	1	-0.300845	0.972578	2.66281	0.0068539
CsaUNG026740	NADH dehydrogenase subunit 9	K03936	-0.330846	1	0.443854	1	0.175548	1	2.06085	0.0482988	2.20025	0.00206935
Csa4G639960	N-hydroxycinnamoyl/benzoyltransferase 1; contains IPR003480 (Transferase), IPR023213 (Chloramphenicol acetyltransferase-like domain)	0	0.854511	1	-1.30413	1	0.28063	1	0.220602	0.988263	4.34287	7.67312e-05
Csa5G647470	Nucleoredoxin, putative; contains IPR011424 (C1-like), IPR012336 (Thioredoxin-like fold)	K17609	-0.22014	1	-0.275602	1	0.077805	1	-0.617	0.873785	2.49938	0.00209557
Csa5G577370	Nudix hydrolase; contains IPR015797 (NUDIX hydrolase domain-like)	K03574	-0.0198982	1	-0.786975	1	-0.244949	1	0.430916	0.925443	3.13793	1.96698e-06
Csa3G182150	PAR-1a protein; contains IPR009489 (PAR1)	0	-3.11084	1	-1.99754	1	1.23291	1	-1.28475	0.874272	4.38845	0.015372
Csa7G037610	Pathogen-induced protein CuPi1	0	-0.443001	1	0.216686	1	0.452389	1	2.75365	0.690086	6.00797	0.00581379
Csa6G338110	Pathogen-related protein	0	0.423585	1	-2.18064	0.604917	-0.193262	1	-0.345991	0.964689	3.07807	0.000615727
Csa4G008250	Phenylalanine ammonia-lyase; contains IPR001106 (Aromatic amino acid lyase), IPR008948 (L-Aspartase-like), IPR023144 (Phenylalanine ammonia-lyase, shielding domain)	0	0.885273	1	-1.31963	1	0.278754	1	-0.659023	0.938953	3.75903	0.00945923
Csa6G445780	Phenylalanine ammonia-lyase; contains IPR001106 (Aromatic amino acid lyase), IPR023144 (Phenylalanine ammonia-lyase, shielding domain)	K10775	0.899249	1	-1.57737	1	0.718838	1	-0.61407	0.94331	3.41147	0.0180052
Csa6G445760	Phenylalanine ammonia-lyase; contains IPR001106 (Aromatic amino acid lyase), IPR023144 (Phenylalanine ammonia-lyase, shielding domain), IPR024083 (Fumarase/histidase, N-terminal)	K10775	0.296181	1	-0.760731	1	0.281852	1	-1.58592	0.703438	3.05531	0.0453602
Csa6G446290	Phenylalanine ammonia-lyase; contains IPR001106 (Aromatic amino acid lyase), IPR023144 (Phenylalanine ammonia-lyase, shielding domain), IPR024083 (Fumarase/histidase, N-terminal)	K10775	-0.793855	1	-1.14497	1	1.89746	1	-0.601475	0.971665	4.78715	0.015372
Csa3G848850	Phospholipase D; contains IPR008973 (C2 calcium/lipid-binding domain, CaLB), IPR015679 (Phospholipase D family), IPR024632 (Phospholipase D, C-terminal)	K01115	-1.98424	1	-0.0859919	1	0.671868	1	-2.69516	0.0499673	1.93181	0.118532
Csa5G140480	Polygalacturonase; contains IPR000743 (Glycoside hydrolase, family 28), IPR011050 (Pectin lyase fold/virulence factor)	0	-1.55642	1	-0.0479311	1	1.54464	1	-2.29727	0.0499673	1.19205	0.321011
Csa7G395260	Probable potassium transport system protein kup 2; contains IPR003855 (K+ potassium transporter)	K03549	-0.0725276	1	3.32999	1	0.612673	1	1.28809	0.902602	5.2464	0.0174163
Csa7G379080	Putative calcium-transporting ATPase; contains IPR001757 (Cation-transporting P-type ATPase), IPR023214 (HAD-like domain), IPR023298 (P-type ATPase, transmembrane domain)	K01537	0.359696	1	-0.101797	1	0.54	1	-0.929093	0.865529	3.26911	0.00749308
Csa3G386830	Putative MYB transcription factor; contains IPR009057 (Homeodomain-like)	0	0.652822	1	-0.333595	1	-0.174339	1	0.0916953	0.992393	2.84616	0.000892296
Csa6G040640	Putative MYB transcription factor; contains IPR009057 (Homeodomain-like)	K09422	1.46714	1	-1.03279	1	-0.810793	1	-2.4309	0.663818	4.3239	0.0259984
Csa6G517010	Putative NADH-dehydrogenase	0	0.0369396	1	-0.866097	1	0.717446	1	0.0619641	0.998304	3.1553	0.00502988
Csa6G517020	Putative NADH-dehydrogenase; contains IPR013027 (FAD-dependent pyridine nucleotide-disulphide oxidoreductase), IPR023753 (Pyridine nucleotide-disulphide oxidoreductase, FAD/NAD(P)-binding domain)	K17871	-0.23998	1	-0.428832	1	0.347299	1	-0.847014	0.913726	3.56796	0.00749704
Csa1G589140	Putative transcription factor; contains IPR011598 (Myc-type, basic helix-loop-helix (bHLH) domain)	0	1.53333	1	-0.669882	1	0.773	1	-0.0695977	0.998849	4.08317	0.0137872
CsaUNG017640	Putative uncharacterized protein OSJNBa0092H22.1; contains IPR025322 (Protein of unknown function DUF4228)	0	-0.0965329	1	-0.127131	1	-0.0507056	1	-0.248969	0.981841	2.37832	0.018793
Csa3G119700	Putative WRKY transcription factor 30; contains IPR003657 (DNA-binding WRKY)	0	-0.144645	1	-1.65328	1	0.128921	1	-0.669502	0.913726	3.68095	0.000285487
Csa3G850600	Receptor protein kinase, putative; contains IPR011009 (Protein kinase-like domain), IPR013320 (Concanavalin A-like lectin/glucanase, subgroup)	0	0.0168658	1	-1.22608	1	0.318423	1	-1.29125	0.878138	4.18637	0.00402803
Csa4G289120	Receptor-like protein kinase; contains IPR001480 (Bulb-type lectin domain), IPR011009 (Protein kinase-like domain)	0	0.0618541	1	-0.461898	1	0.878654	1	0.0355072	0.998849	2.54348	0.00441904
Csa6G080340	Receptor-like protein kinase; contains IPR001611 (Leucine-rich repeat), IPR003591 (Leucine-rich repeat, typical subtype), IPR013210 (Leucine-rich repeat-containing N-terminal, type 2), IPR025875 (Leucine rich repeat 4)	0	-0.515646	1	0.583319	1	-0.0314562	1	0.127996	0.992489	2.90725	0.0346588
Csa1G065420	Receptor-like protein kinase; contains IPR002902 (Gnk2-homologous domain), IPR011009 (Protein kinase-like domain), IPR013320 (Concanavalin A-like lectin/glucanase, subgroup)	K04733	0.225293	1	-0.420808	1	-0.128462	1	-0.156526	0.989977	2.39874	0.0236093
Csa6G515500	Receptor-like protein kinase; contains IPR011009 (Protein kinase-like domain)	0	0.530304	1	-1.39413	1	0.581734	1	0.38676	0.975966	3.23911	0.026478
Csa1G025150	Ribosomal protein L19; contains IPR000196 (Ribosomal protein L19/L19e domain), IPR023638 (Ribosomal protein L19/L19e conserved site)	K02885	0.0664863	1	0.242296	1	-0.358773	1	-0.182771	0.983974	2.17529	0.00209557
Csa4G652690	Ribulose bisphosphate carboxylase large chain	0	0.45475	1	0.706484	1	-0.539313	1	2.5295	0.026783	-1.32234	0.282002
Csa5G544050	RNA-dependent RNA polymerase; contains IPR007855 (RNA-dependent RNA polymerase, eukaryotic-type)	K11699	1.19597	1	-0.78206	1	-1.59065	1	1.42043	0.933956	10.3585	0.000288967
Csa5G564290	RNA-dependent RNA polymerase; contains IPR007855 (RNA-dependent RNA polymerase, eukaryotic-type)	K11699	0.0910496	1	-0.224776	1	0.273155	1	-1.38909	0.838075	6.12712	1.06965e-05
CsaUNG024770	S-adenosylmethionine synthase; contains IPR002133 (S-adenosylmethionine synthetase)	K00789	-38.9418	0.000118414	0.734388	1	-1.09542	1	-43.8731	1.27339e-06	0	1
Csa3G017110	Seed specific protein Bn15D18B; contains IPR016140 (Bifunctional inhibitor/plant lipid transfer protein/seed storage helical domain)	0	0.123178	1	0.657361	1	0.0528975	1	-0.0206549	1	2.65679	0.00352845
Csa3G850630	Serine/threonine-protein kinase; contains IPR000858 (S-locus glycoprotein), IPR001480 (Bulb-type lectin domain), IPR003609 (Apple-like), IPR013320 (Concanavalin A-like lectin/glucanase, subgroup)	0	-1.15191	1	-1.35996	1	0.0374697	1	-1.80315	0.656375	3.06104	0.031933
Csa5G292250	Similarity to DNA helicase; contains IPR027417 (P-loop containing nucleoside triphosphate hydrolase)	K10706	0.586197	1	0.452162	1	-1.04167	1	0.770227	0.946573	6.56958	0.000234051
Csa2G020860	TIR-NBS-LRR disease resistance protein	0	0.905471	1	0.103892	1	0.682287	1	0.257228	0.971156	2.3323	0.00177264
Csa6G239680	Transcript antisense to ribosomal rna protein	0	0.219786	1	0.53587	1	-0.325288	1	2.07685	0.0072391	-0.680423	0.472556
Csa2G138770	Ubiquitin-conjugating enzyme 11, E2; contains IPR016135 (Ubiquitin-conjugating enzyme/RWD-like)	0	-0.571284	1	-0.463599	1	0.299711	1	-0.322581	0.970137	2.91993	0.000892296
Csa7G073510	UDP glycosyltransferase; contains IPR002213 (UDP-glucuronosyl/UDP-glucosyltransferase)	K23260	-0.0882291	1	-1.74114	1	-0.563741	1	0.0904206	0.99485	4.28622	0.000248537
Csa4G618500	UDP-glycosyltransferase 1; contains IPR002213 (UDP-glucuronosyl/UDP-glucosyltransferase)	0	0.113405	1	-1.74637	1	-0.309686	1	-0.731111	0.831675	2.01659	0.0388399
Csa4G618520	UDP-glycosyltransferase 1; contains IPR002213 (UDP-glucuronosyl/UDP-glucosyltransferase)	0	0.0290838	1	-1.29348	1	-0.147564	1	0.0242365	1	2.97819	0.0180754
Csa4G620600	UDP-glycosyltransferase 1; contains IPR002213 (UDP-glucuronosyl/UDP-glucosyltransferase)	0	-0.0126625	1	-0.395827	1	-0.603812	1	-0.246614	0.987318	-11.2534	5.93687e-08
Csa1G042270	Unknown protein	0	-0.0370001	1	-1.86156	1	0.101926	1	-0.916772	0.865629	3.21504	0.00971829
Csa1G042280	Unknown protein	0	0.299455	1	0.859593	1	-0.239409	1	0.153975	0.989093	2.22753	0.0207665
Csa1G257330	Unknown protein	0	0.510199	1	-1.44058	1	-0.524834	1	0.561187	0.935848	2.57656	0.0364527
Csa1G560730	Unknown protein	0	0.12832	1	0.0801258	1	-0.223528	1	0.536231	0.954372	3.66108	0.00581379
Csa1G568480	Unknown protein	0	0.834669	1	-1.11193	1	0.945254	1	-0.786474	0.915086	4.13586	0.000619549
Csa2G351860	Unknown protein	0	0.236023	1	-3.21988	1	-0.047645	1	0.487374	0.979419	5.24729	0.00469495
Csa3G001750	Unknown protein	0	-1.31616	1	-2.74937	0.606648	1.28388	1	-0.401174	0.966183	2.61638	0.0444811
Csa3G019920	Unknown protein	0	0.141683	1	-3.86383	0.0174612	1.07234	1	0.457174	0.951203	0.0165818	0.9956
Csa3G120450	Unknown protein	0	0.67081	1	1.62092	1	-0.724221	1	0.725105	0.946192	7.70712	0.00365469
Csa3G665100	Unknown protein	0	-1.71435	1	4.43115	1	-1.62662	1	0.331178	0.992489	3.84386	0.0289246
Csa3G852440	Unknown protein	0	0.214377	1	-1.14497	1	0.489897	1	0.868705	0.921947	4.14077	0.0150672
Csa4G022260	Unknown protein	0	0.319264	1	-0.122864	1	0.534721	1	-0.509872	0.954013	3.68882	0.00581379
Csa4G303090	Unknown protein	0	-0.281673	1	-0.827929	1	0.666148	1	0.255072	0.985794	3.93507	0.00167516
Csa4G438540	Unknown protein	0	0.426979	1	0.704151	1	-0.480048	1	2.67414	0.0196691	-1.2953	0.302307
Csa4G644680	Unknown protein	0	0.125146	1	1.82228	1	-1.67717	1	0.254877	0.991646	-4.21665	0.0320009
Csa5G137400	Unknown protein	0	0.544371	1	-0.795353	1	0.202855	1	-0.386169	0.988263	6.21901	0.00347716
Csa5G137420	Unknown protein	0	1.2317	1	0.337893	1	-0.185236	1	-0.0504488	0.998849	2.95082	0.0195753
Csa5G321470	Unknown protein	0	-0.339447	1	0.685156	1	-0.0294302	1	2.37992	0.0482988	0.933075	0.406145
Csa5G321500	Unknown protein	0	-0.219975	1	0.136785	1	0.287358	1	2.1291	0.0143198	-0.320737	0.795937
Csa5G606810	Unknown protein	0	-0.690998	1	0.0792517	1	-0.114436	1	0.0588433	0.998849	6.76384	6.97385e-08
Csa5G623920	Unknown protein	0	0.856755	1	-0.0525674	1	-0.330985	1	0.602544	0.954013	3.58948	0.00890907
Csa6G094690	Unknown protein	0	0.506015	1	-0.3493	1	0.870032	1	0.233389	0.97692	2.8228	7.67312e-05
Csa6G318680	Unknown protein	0	-0.499564	1	-0.103704	1	-1.76699	1	0.621103	0.946192	4.14458	0.00346113
Csa6G385100	Unknown protein	0	-0.270325	1	-0.738099	1	-0.385968	1	0.0641902	0.998205	3.11908	0.0428098
Csa6G490800	Unknown protein	0	-0.143598	1	1.06696	1	0.429237	1	0.332055	0.989093	5.91135	0.0135971
Csa2G010150	Unknown protein; contains IPR008889 (VQ)	0	0.453403	1	-1.76378	1	-0.168831	1	-0.870015	0.931558	3.77422	0.00365469
Csa6G352870	Wall-associated receptor kinase-like protein; contains IPR025287 (Wall-associated receptor kinase galacturonan-binding domain)	0	-0.464528	1	-1.62314	1	0.475237	1	-2.73039	0.379526	3.82255	0.0355758
CsaUNG024950	WH1 domain containing protein	0	-0.093615	1	0.25296	1	0.186924	1	2.28187	0.000255613	-0.142647	0.904046
Csa2G297180	WRKY transcription factor 16; contains IPR003657 (DNA-binding WRKY)	0	0.543063	1	-1.87384	1	0.0528693	1	-1.21884	0.768404	4.1119	0.000194531
Csa3G730800	WRKY transcription factor 17; contains IPR003657 (DNA-binding WRKY)	K13424	0.785913	1	-0.446575	1	0.325359	1	0.395624	0.944021	2.65528	0.00210634
Csa4G051470	WRKY transcription factor 21; contains IPR003657 (DNA-binding WRKY)	0	-0.257452	1	-0.47258	1	-0.0550077	1	-0.277489	0.974594	2.35711	0.015372
Csa3G710870	WRKY transcription factor 4; contains IPR003657 (DNA-binding WRKY)	0	0.403123	1	-0.911613	1	-0.493751	1	0.0191269	1	2.80325	0.0187676
Csa7G328830	WRKY transcription factor 6; contains IPR003657 (DNA-binding WRKY)	0	0.535835	1	-0.541398	1	0.0218883	1	-0.323912	0.954013	2.40432	0.001712
Csa3G727990	WRKY transcription factor, putative; contains IPR003657 (DNA-binding WRKY)	0	0.226652	1	0.0531954	1	-0.699148	1	-1.00807	0.910621	4.07677	0.0165386
Csa4G012390	WRKY transcription factor, putative; contains IPR003657 (DNA-binding WRKY)	0	0.746654	1	-0.696818	1	0.123235	1	0.994385	0.799765	2.59823	0.0209946
Csa5G223070	WRKY transcription factor, putative; contains IPR003657 (DNA-binding WRKY)	0	-0.018156	1	-0.305832	1	-0.128358	1	-0.480461	0.970137	4.3938	0.00133776
Csa6G363560	WRKY transcription factor, putative; contains IPR003657 (DNA-binding WRKY)	0	2.6428	1	-1.61673	1	1.5963	1	0.367137	0.988263	5.46058	0.000336441
Csa5G606390	Xenotropic and polytropic retrovirus receptor-like protein; contains IPR004331 (SPX, N-terminal), IPR004342 (EXS, C-terminal)	0	0.151538	1	-0.467718	1	0.0845774	1	-1.18868	0.766722	3.286	0.00469495
Csa6G303740	Zinc finger family protein; contains IPR015880 (Zinc finger, C2H2-like)	0	0.648133	1	-0.595793	1	0.058171	1	0.464643	0.909943	2.003	0.00522749

## Sheet: S7-DEGs CG+P Vs. P 
Table S7. List of differentially expressed genes (DEGs) in cucumber collar region inoculated with pythium spinosum and CGMMV Vs. plants infectrd with pythium alone
*Genes are ranked in descending alphabetic orfder and their log2-fold change and Padj values are presented for each day.
Cucumber collar region			Day 1		Day 2		Day 3		Day 6		Day 13
Transcript ID	Gene description	KEGG No.	2 < Log2 Fold Change < -2	Padj < 0.05	2 < Log2 Fold Change < -2	Padj < 0.05	2 < Log2 Fold Change < -2	Padj < 0.05	2 < Log2 Fold Change < -2	Padj < 0.05	2 < Log2 Fold Change < -2	Padj < 0.05
Csa2G299890	(R)-limonene synthase, putative; contains IPR008930 (Terpenoid cyclases/protein prenyltransferase alpha-alpha toroid), IPR008949 (Terpenoid synthase)	0	-2.542	0.0159114	-1.55464	0.943237	-0.377634	1	0.335289	0.987951	-0.246089	0.963773
Csa2G299910	(R)-limonene synthase; contains IPR008949 (Terpenoid synthase)	0	-2.25351	0.0267252	-1.96647	0.838435	-0.538609	1	0.17659	0.995736	-0.236458	0.963773
Csa6G137580	>F3O9.30	0	-2.13368	0.00423885	-0.244102	1	-0.0152927	1	0.490475	0.945904	0.345053	0.905372
Csa3G747620	1-aminocyclopropane-1-carboxylate oxidase, putative; contains IPR002283 (Isopenicillin N synthase), IPR026992 (Non-haem dioxygenase N-terminal domain), IPR027443 (Isopenicillin N synthase-like)	0	-2.77363	0.0188	-1.12968	1	-0.272476	1	2.6508	0.616263	1.41173	0.559611
Csa3G731160	1-aminocyclopropane-1-carboxylate oxidase; contains IPR002283 (Isopenicillin N synthase), IPR026992 (Non-haem dioxygenase N-terminal domain), IPR027443 (Isopenicillin N synthase-like)	0	-6.19481	0.00360602	1.65509	1	-2.72126	1	-1.6024	0.919438	2.29135	0.549561
Csa3G821020	1-aminocyclopropane-1-carboxylate oxidase; contains IPR002283 (Isopenicillin N synthase), IPR026992 (Non-haem dioxygenase N-terminal domain), IPR027443 (Isopenicillin N synthase-like)	K06892	-3.14621	0.00894978	-0.192207	1	-0.176187	1	-1.33841	0.870733	1.14701	0.655109
Csa6G160180	1-aminocyclopropane-1-carboxylate oxidase; contains IPR005123 (Oxoglutarate/iron-dependent dioxygenase), IPR026992 (Non-haem dioxygenase N-terminal domain), IPR027443 (Isopenicillin N synthase-like)	K05933	-2.93977	0.0047929	0.205486	1	-1.45306	1	0.813793	0.927117	1.12862	0.640986
Csa5G627090	1-aminocyclopropane-1-carboxylate oxidase; contains IPR005123 (Oxoglutarate/iron-dependent dioxygenase), IPR026992 (Non-haem dioxygenase N-terminal domain), IPR027443 (Isopenicillin N synthase-like)	0	-2.51669	0.00484559	0.379547	1	-0.785103	1	0.0353737	1	0.871609	0.686087
Csa6G421630	1-aminocyclopropane-1-carboxylate oxidase; contains IPR005123 (Oxoglutarate/iron-dependent dioxygenase), IPR027443 (Isopenicillin N synthase-like)	K05933	-2.37341	0.0325319	-0.36388	1	-0.863424	1	1.67871	0.816104	-0.0844046	0.997218
Csa3G135720	1-aminocyclopropane-1-carboxylate oxidase-like protein; contains IPR005123 (Oxoglutarate/iron-dependent dioxygenase), IPR026992 (Non-haem dioxygenase N-terminal domain), IPR027443 (Isopenicillin N synthase-like)	0	-3.20111	0.0323141	1.17793	1	-1.783	1	1.21285	0.919927	3.52257	0.049758
Csa3G135720	1-aminocyclopropane-1-carboxylate oxidase-like protein; contains IPR005123 (Oxoglutarate/iron-dependent dioxygenase), IPR026992 (Non-haem dioxygenase N-terminal domain), IPR027443 (Isopenicillin N synthase-like)	0	-3.20111	0.0323141	1.17793	1	-1.783	1	1.21285	0.919927	3.52257	0.049758
Csa4G049610	1-aminocyclopropane-1-carboxylate synthase; contains IPR015424 (Pyridoxal phosphate-dependent transferase)	K20772	-2.57035	0.0427825	-0.452309	1	-1.51184	1	0.917429	0.930395	1.56563	0.532877
Csa6G504440	26S protease regulatory subunit 4; contains IPR025753 (AAA-type ATPase, N-terminal domain), IPR027417 (P-loop containing nucleoside triphosphate hydrolase)	K08900	-2.16836	0.0854285	0.0846934	1	-1.65228	1	-0.0532977	1	3.26538	0.0150063
Csa6G302180	3-ketoacyl-CoA synthase; contains IPR016039 (Thiolase-like)	K15397	-2.97005	0.0152522	0.294378	1	0.609479	1	-1.63291	0.796472	-0.460881	0.894593
Csa3G126230	3-phosphoshikimate 1-carboxyvinyltransferase; contains IPR006264 (3-phosphoshikimate 1-carboxyvinyltransferase), IPR013792 (RNA 3'-terminal phosphate cyclase/enolpyruvate transferase, alpha/beta), IPR023193 (3-phosphoshikimate 1-carboxyvinyltransferase, conserved site)	K00800	-2.41594	0.00348334	-0.196903	1	-0.95412	1	0.498796	0.952059	0.186432	0.96902
Csa7G430240	4-coumarate:CoA ligase; contains IPR000873 (AMP-dependent synthetase/ligase), IPR025110 (Domain of unknown function DUF4009)	K01904	-3.44369	0.00506042	-0.562837	1	-0.888634	1	1.10949	0.910048	1.71511	0.480031
Csa7G430250	4-coumarate:CoA ligase; contains IPR000873 (AMP-dependent synthetase/ligase), IPR025110 (Domain of unknown function DUF4009)	K01904	-2.63522	0.0464764	-0.528366	1	-0.915532	1	0.862309	0.941575	1.59303	0.546935
Csa1G696520	5'-methylthioadenosine/S-adenosylhomocysteine nucleosidase; contains IPR018017 (Nucleoside phosphorylase)	0	-2.47687	0.000680943	-0.187747	1	0.109572	1	1.00378	0.833089	0.834587	0.619242
Csa2G393180	60S ribosomal protein L38; contains IPR002675 (Ribosomal protein L38e)	0	-8.91577	0.037734	1.53089	1	-0.60377	1	-3.28707	0.909627	-0.703541	0.975286
Csa5G642720	6-phosphogluconate dehydrogenase, decarboxylating; contains IPR006113 (6-phosphogluconate dehydrogenase, decarboxylating), IPR008927 (6-phosphogluconate dehydrogenase, C-terminal-like), IPR016040 (NAD(P)-binding domain)	K00033	-2.28285	0.000159772	0.0212608	1	-0.709303	1	0.381955	0.952059	0.378053	0.853699
Csa1G045660	AAA-ATPase 1-like protein; contains IPR025753 (AAA-type ATPase, N-terminal domain), IPR027417 (P-loop containing nucleoside triphosphate hydrolase)	K08900	1.02276	0.391379	0.192589	1	-0.256202	1	0.238698	0.992969	4.02575	6.94333e-06
Csa6G491710	ABC transporter family protein	0	-4.42806	0.0165873	-0.490642	1	-2.74699	1	0.414828	0.994473	2.66601	0.438243
Csa1G015670	Adenine nucleotide alpha hydrolases-like protein; contains IPR014729 (Rossmann-like alpha/beta/alpha sandwich fold)	0	-2.48368	0.0443786	-0.0568348	1	-0.727888	1	1.04989	0.915147	0.45754	0.926385
Csa7G321550	Alcohol dehydrogenase; contains IPR002085 (Alcohol dehydrogenase superfamily, zinc-type), IPR011032 (GroES-like)	0	-3.69328	0.00978216	-0.156538	1	0.847828	1	3.03369	0.796472	-0.868385	0.819496
Csa4G015100	Aldo/keto reductase, putative; contains IPR001395 (Aldo/keto reductase), IPR023210 (NADP-dependent oxidoreductase domain)	0	-2.6775	0.00221113	0.642268	1	-0.0122616	1	0.198446	0.992969	1.70502	0.214854
Csa5G366670	Allene oxide cyclase 2; contains IPR009410 (Allene oxide cyclase)	K10525	-2.92435	0.0195502	0.25027	1	-1.92045	1	1.51187	0.862105	1.22952	0.678743
Csa6G363020	Ankyrin repeat family protein; contains IPR020683 (Ankyrin repeat-containing domain), IPR026961 (PGG domain), IPR027001 (Caskin/Ankyrin repeat-containing protein)	0	-1.83487	0.262814	-1.56458	1	-1.41374	1	1.75886	0.867691	3.98894	0.0118057
Csa2G010200	Ankyrin repeat-containing protein, putative; contains IPR020683 (Ankyrin repeat-containing domain), IPR026961 (PGG domain), IPR027001 (Caskin/Ankyrin repeat-containing protein)	0	-0.197508	0.881604	0.443439	1	0.263952	1	0.293885	0.985649	2.23012	0.0173227
Csa2G004710	Arabinogalactan peptide 22; contains IPR009424 (Arabinogalactan peptide, AGP)	0	-3.19991	0.00337928	-0.201676	1	-1.24775	1	1.24559	0.886627	0.212905	0.975286
Csa4G000870	Aspartate aminotransferase; contains IPR015424 (Pyridoxal phosphate-dependent transferase)	K15849	-2.13554	0.00142818	0.0833005	1	-0.823747	1	0.604694	0.90974	0.546936	0.773129
Csa4G658500	AT1G76250-like protein	0	-3.80502	0.00158915	0.218696	1	-2.05446	1	1.22453	0.903127	2.68831	0.127583
Csa6G504490	ATP-dependent zinc metalloprotease FtsH 2; contains IPR025753 (AAA-type ATPase, N-terminal domain), IPR027417 (P-loop containing nucleoside triphosphate hydrolase)	K08900	0.610438	0.497552	0.1687	1	-0.956128	1	0.419034	0.952274	3.584	2.86704e-10
Csa6G504450	ATP-dependent zinc metalloprotease FtsH 2; contains IPR025753 (AAA-type ATPase, N-terminal domain), IPR027417 (P-loop containing nucleoside triphosphate hydrolase)	K08900	-0.554739	0.631899	0.954875	1	0.4229	1	-0.584795	0.952059	2.02039	0.0448814
Csa3G000690	Auxin efflux carrier family protein; contains IPR004776 (Auxin efflux carrier)	0	-2.72542	0.00549946	-0.877748	1	-1.01067	1	0.603595	0.952059	0.868377	0.739282
Csa2G350420	B12D-like protein; contains IPR010530 (NADH-ubiquinone reductase complex 1 MLRQ subunit)	0	-2.76777	0.0162177	0.488637	1	-2.21482	1	0.0238991	1	1.63837	0.452685
Csa5G152820	Beta-carotene hydroxylase; contains IPR006694 (Fatty acid hydroxylase)	K15746	-4.0158	0.00756946	-1.09602	1	-2.26616	1	-0.0537325	1	1.72438	0.572551
Csa1G611290	Beta-glucosidase D7; contains IPR001360 (Glycoside hydrolase, family 1), IPR017853 (Glycoside hydrolase, superfamily)	K01188	-6.85618	0.0281468	3.52407	0.936257	0.516415	1	-7.19874	0.409126	-1.36201	0.852515
Csa7G428990	Beta-glucosidase; contains IPR001360 (Glycoside hydrolase, family 1), IPR017853 (Glycoside hydrolase, superfamily)	K22279	-2.42364	0.00467927	1.14356	0.972655	1.29305	1	-1.30788	0.831858	-0.446506	0.885327
Csa1G348950	Blue copper protein, putative; contains IPR008972 (Cupredoxin)	0	-3.56336	0.00266625	0.195806	1	-1.14058	1	0.0604496	1	2.12982	0.280715
Csa6G018590	Blue copper protein, putative; contains IPR008972 (Cupredoxin)	0	-5.16865	0.00618479	0.985067	1	-1.68236	1	2.04589	0.895618	1.92432	0.673699
Csa3G122660	BON1-associated protein 1; contains IPR008973 (C2 calcium/lipid-binding domain, CaLB)	0	0.224821	0.891553	1.30692	1	0.0645371	1	0.605167	0.961759	3.1914	0.0118057
Csa3G865410	C4-dicarboxylate transporter/malic acid transport protein; contains IPR004695 (C4-dicarboxylate transporter/malic acid transport protein)	0	-3.98369	0.0477716	-0.201781	1	-0.572028	1	1.40019	0.92308	-0.746795	0.90939
Csa2G406780	Calmodulin; contains IPR011992 (EF-hand-like domain)	K13448	-2.01532	0.0142513	0.158251	1	-0.941362	1	0.60946	0.933174	0.459492	0.866317
Csa6G376250	Calmodulin-like protein; contains IPR011992 (EF-hand-like domain)	K13448	-0.938109	0.323591	-0.0265686	1	-1.09209	1	1.49751	0.842409	2.5217	0.0249338
Csa6G446560	Carbonic anhydrase, putative; contains IPR001148 (Alpha carbonic anhydrase), IPR023561 (Carbonic anhydrase, alpha-class)	K01674	-2.32294	0.000519941	-0.292514	1	-1.2365	1	0.047539	1	0.50543	0.797858
Csa4G294410	Cation/H(+) antiporter 20; contains IPR006153 (Cation/H+ exchanger)	0	-2.83478	0.00132077	0.62213	1	-0.308871	1	0.39826	0.972685	1.39129	0.39347
Csa7G127380	Cellulose synthase, putative; contains IPR005150 (Cellulose synthase)	0	-2.03608	0.00141044	0.339516	1	-0.970693	1	0.0453749	1	0.512779	0.775194
Csa1G534750	Chitinase 7; contains IPR016283 (Glycoside hydrolase, family 19), IPR023346 (Lysozyme-like domain)	K01183	-2.67251	0.0120943	1.53066	0.953295	-0.93208	1	0.502646	0.964689	1.97892	0.23563
Csa5G128240	Chitinase; contains IPR000726 (Glycoside hydrolase, family 19, catalytic), IPR023346 (Lysozyme-like domain)	0	-3.08218	0.0155943	0.60523	1	-0.756087	1	0.763709	0.95319	1.35839	0.640986
Csa6G508020	Chitinase; contains IPR016283 (Glycoside hydrolase, family 19), IPR023346 (Lysozyme-like domain)	K20547	-2.30189	0.028033	0.0726658	1	0.56714	1	-0.258615	0.992969	1.70685	0.326369
Csa2G055050	Choline dehydrogenase; contains IPR012132 (Glucose-methanol-choline oxidoreductase)	0	-3.58428	0.0477976	0.39616	1	-1.94642	1	1.67201	0.905385	2.25222	0.527072
Csa3G716370	Cinnamoyl-CoA reductase 4; contains IPR016040 (NAD(P)-binding domain)	0	-2.37442	0.00926508	-0.989028	1	-0.979411	1	0.0608501	1	1.17279	0.530234
Csa7G071700	Cinnamyl alcohol dehydrogenase; contains IPR002085 (Alcohol dehydrogenase superfamily, zinc-type), IPR016040 (NAD(P)-binding domain), IPR020843 (Polyketide synthase, enoylreductase)	0	-2.44208	0.0213894	0.827088	1	-0.928481	1	0.799335	0.928815	1.1412	0.631345
Csa1G024220	Core-2/I-branching beta-1,6-N-acetylglucosaminyltransferase family protein; contains IPR003406 (Glycosyl transferase, family 14)	0	-3.96162	0.0109787	-0.560755	1	-1.01585	1	0.591177	0.980431	-0.488438	0.947687
Csa6G004600	Cysteine synthase; contains IPR005856 (Cysteine synthase K/M)	K13034	-2.85014	0.00780057	-0.0126097	1	-1.54049	1	1.22563	0.881647	0.471706	0.911553
Csa1G065930	Cysteine-rich receptor-like protein kinase; contains IPR002902 (Gnk2-homologous domain), IPR011009 (Protein kinase-like domain), IPR013320 (Concanavalin A-like lectin/glucanase, subgroup)	K04733	-0.724368	0.497787	0.387993	1	-0.249162	1	0.306196	0.98355	2.26366	0.0192824
Csa1G064820	Cysteine-rich receptor-like protein kinase; contains IPR002902 (Gnk2-homologous domain), IPR011009 (Protein kinase-like domain), IPR013320 (Concanavalin A-like lectin/glucanase, subgroup)	0	-0.117571	0.923939	0.423116	1	-0.931539	1	-0.254005	0.986409	2.76533	2.88552e-05
Csa6G516580	Cysteine-rich receptor-like protein kinase; contains IPR002902 (Gnk2-homologous domain), IPR011009 (Protein kinase-like domain), IPR013320 (Concanavalin A-like lectin/glucanase, subgroup)	0	-0.0418513	0.979337	1.66568	0.87709	0.396833	1	0.923698	0.909627	2.11572	0.0282737
Csa2G070210	Cytochrome P450 cinnamate 4-hydroxylase; contains IPR001128 (Cytochrome P450)	0	-3.30574	0.0234344	-1.08189	1	-1.02108	1	1.23588	0.917268	0.950128	0.826145
Csa2G069200	Cytochrome P450 cinnamate 4-hydroxylase; contains IPR001128 (Cytochrome P450)	0	-3.48884	0.0254972	-0.922914	1	-0.874625	1	1.28408	0.919927	0.611025	0.925194
Csa3G855360	Cytochrome P450, putative; contains IPR001128 (Cytochrome P450)	0	-3.98924	0.000459214	0.783955	1	-0.648754	1	1.82805	0.831858	1.21151	0.665433
Csa6G492250	Cytochrome P450, putative; contains IPR001128 (Cytochrome P450)	0	-3.9074	0.0145802	1.00027	1	-1.28129	1	-0.879757	0.957914	2.72909	0.27239
Csa6G501320	Cytochrome P450; contains IPR001128 (Cytochrome P450)	0	-4.89823	0.00412941	2.55023	0.846188	-0.627607	1	0.144861	1	-0.148921	0.990624
Csa6G501300	Cytochrome P450; contains IPR001128 (Cytochrome P450)	0	-3.08778	0.00439339	1.30475	0.987279	-0.831021	1	0.219254	0.993126	0.726157	0.817865
Csa6G487550	Cytochrome P450; contains IPR001128 (Cytochrome P450)	0	-4.10372	0.0263832	1.53145	0.972655	0.645265	1	-2.35584	0.756037	0.166485	0.981375
Csa4G621220	Cytochrome P450; contains IPR001128 (Cytochrome P450)	0	-1.57162	0.0637169	1.81011	0.687736	-0.756547	1	0.221831	0.992969	2.15218	0.0240097
Csa5G606840	Cytochrome P450; contains IPR001128 (Cytochrome P450)	K15639	-1.7029	0.227634	2.96522	0.668142	-0.861292	1	0.695462	0.961759	3.91856	0.0201495
Csa7G270580	Diacylglycerol kinase family protein; contains IPR016064 (ATP-NAD kinase-like domain)	0	0.97663	0.453295	0.98916	1	0.777199	1	2.47558	0.616263	-2.81882	0.0272712
Csa7G043060	Disease resistance response protein; contains IPR004265 (Plant disease resistance response protein)	0	-2.02741	0.00926508	0.277702	1	0.767061	1	-0.591789	0.928815	0.261782	0.943425
Csa5G517170	Elicitor-responsive protein, putative; contains IPR008973 (C2 calcium/lipid-binding domain, CaLB)	0	-4.00656	0.0318669	-0.153693	1	-1.40999	1	3.4061	0.708459	1.26856	0.814581
Csa6G363520	Embryogenesis transmembrane protein-like; contains IPR026961 (PGG domain)	0	-2.55119	0.0278958	-1.43515	0.987279	-1.07785	1	0.575575	0.961569	1.41528	0.546891
Csa1G014400	Enolase, putative; contains IPR000941 (Enolase)	K01689	-2.65214	0.00132575	0.0967371	1	-0.942071	1	0.339095	0.976166	0.669444	0.773129
Csa5G165850	Ethylene responsive transcription factor 1a; contains IPR016177 (DNA-binding, integrase-type)	K09286	-3.12616	0.0011333	-0.784367	1	-1.13203	1	0.607934	0.952059	0.754217	0.780899
Csa7G375820	Ethylene-responsive transcription factor 1B, putative; contains IPR016177 (DNA-binding, integrase-type)	K14516	-4.17663	0.00382784	-1.38762	1	-0.323285	1	1.09158	0.928815	0.41593	0.957055
Csa3G135120	Ethylene-responsive transcription factor 1B, putative; contains IPR016177 (DNA-binding, integrase-type)	K14516	-2.95141	0.00495361	-2.02036	0.871128	-0.00957983	1	1.32358	0.860046	1.41906	0.497132
Csa2G177210	Ethylene-responsive transcription factor 1B, putative; contains IPR016177 (DNA-binding, integrase-type)	K14516	-3.57014	0.00964095	-1.23521	1	-0.225335	1	2.6568	0.732984	2.22972	0.322065
Csa7G375830	Ethylene-responsive transcription factor, putative; contains IPR016177 (DNA-binding, integrase-type)	0	-2.17609	0.00690689	-1.402	0.877602	-0.477103	1	0.306466	0.979625	0.938986	0.559027
Csa6G518290	Ethylene-responsive transcription factor, putative; contains IPR016177 (DNA-binding, integrase-type)	K13433	-2.42834	0.0217621	-1.00392	1	-1.20884	1	0.715794	0.941135	0.918132	0.731323
Csa6G055940	Ethylene-responsive transcription factor; contains IPR016177 (DNA-binding, integrase-type)	0	-3.7204	0.0168466	0.534078	1	-1.02263	1	1.08538	0.941135	1.32504	0.745129
[truncated: 185 more rows]

## Sheet: S8-HM-cluster
Table S8 Heat map that represents the expression profiles of 263 differential expressed genes (DEGs) obtained from the comparison of cucumber plants co-infected with Cucumber green mottle mosaic virus (CGMMV) and Pythium spinosum Vs. plant infected with Pythium spinosum alone.
[truncated: 265 more rows]
